# Supplementary material for: Endogenous Retrovirus Elements Are Co-Expressed with IFN Stimulation Genes in the JAK–STAT Pathway
Source: Viruses. 2022 Dec 24;15(1):60. doi: 10.3390/v15010060 (PMC9861321; doi:10.3390/v15010060)
Supplement: Supplementary file 1 [file viruses-15-00060-s001.zip]

Archive with 7 entries (7 files):
- Figure S1.tif
- Figure S2.tif
- Supplementary Figure S1-2.pdf
- Supplementary Table S1 The clean reads of HERVs and genes.xlsx
- Supplementary Table S2 Common differentially expressed DEHERV-G pairs in the three groups.xlsx
- Supplementary Table S3 Genes in the heat map.xlsx
- Supplementary Table S4 The PPI network by MCODE algorithm.csv
