# Supplementary material for: Endogenous Retrovirus Elements Are Co-Expressed with IFN Stimulation Genes in the JAK–STAT Pathway
Source: Viruses. 2022 Dec 24;15(1):60. doi: 10.3390/v15010060 (PMC9861321; doi:10.3390/v15010060)
Supplement: Supplementary file 1 [file viruses-15-00060-s001.zip › Supplementary Table S1 The clean reads of HERVs and genes.xlsx]

## Sheet: Clean reads
Supplementary Table S1 The clean reads of HERVs and genes
Clean reads of HERVs mapped on the reference genome
HERVs	Repeat data 1		Repeat data 2
	N_KO1	N_KO2	N_KO1	N_KO2
Assigned	3472836	2492953	4635228	3111342
Unassigned_unmapped	2388027	3172375	2321146	2849246
Unassigned_multimapping	42475960	46944846	35187900	41867350
Unassigned_nofeatures	134723098	135106892	119278976	131696016
Unassigned_ambiguity	188221	135721	238822	164730
Total	183248142	187852787	161662072	179688684
Clean reads of genes mapped on the reference genome
Genes	Repeat data 1		Repeat data 2
	N_KO1	N_KO2	N_KO1	N_KO2
Assigned	90787457	99788930	70910059	92801015
Unassigned_unmapped	2384898	3159741	2320532	2838862
Unassigned_multimapping	55564611	53605029	47617213	55291966
Unassigned_nofeatures	31447714	21449382	42481142	26505001
Unassigned_ambiguity	16260940	17671855	10851124	15364135
Total	196445620	195674937	174180070	192800979
N_KO1: the untreated THP1_IFNAR1_KO cells
N_KO2: the untreated THP1_IFNAR2_mutant cells
