# Supplementary material for: Endogenous Retrovirus Elements Are Co-Expressed with IFN Stimulation Genes in the JAK–STAT Pathway
Source: Viruses. 2022 Dec 24;15(1):60. doi: 10.3390/v15010060 (PMC9861321; doi:10.3390/v15010060)
Supplement: Supplementary file 1 [file viruses-15-00060-s001.zip › Supplementary Table S2 Common differentially expressed DEHERV-G pairs in the three groups.xlsx]

## Sheet: Venn
Supplementary Table S2 Common differentially expressed DEHERV-G pairs in the three groups
Names	total	elements
KO1 KO2 N	842	DDX60L&MER21B|7|858
		IL15&LTR16E2|238|333
		AC006974.2&LTR16|3|308
		BLZF1&MER21C|7|861
		AC092944.1&MLT2B3|1|373
		AC116366.1&MER4B|14|886
		AC136475.2&LTR8A|263|464
		IFI6&ERVL-E-int|1133|4534
		APOL1&MER77B|6|328
		SMTNL1&MSTB1|43|321
		IFITM3&LTR40b|37|425
		AC004551.1&MLT1C2|325|461
		CMPK2&HUERS-P3-int|224|8695
		HERC5&MLT2D|52|503
		MYOF&LTR40b|1|449
		AC009950.1&MLT1C2|52|447
		AC009950.1&MLT1J|201|408
		OAS2&LTR33B|472|148
		IGHEP2&MLT1M|14|326
		PLA2G2F&LTR8|434|257
		DDX60L&LTR53B|8|525
		AC015468.4&ERVL-E-int|201|779
		EPHA7&MamGypLTR3a|793|876
		ANXA10&LTR28C|2|1755
		IFI16&MER61-int|1099|4118
		DDX60&LTR53-int|12|3317
		AC124319.3&LTR28B|1067|1056
		LINC02100&MLT1E|174|255
		SLC12A8&Eutr18|293|373
		AIM2&LTR82A|488|642
		AC124319.1&LTR28B|1067|1056
		EIF2AK2&HERVFH19-int|4780|7616
		GBP1&LTR78|179|518
		AC136475.2&LTR40b|37|425
		AL590783.1&ERV3-16A3_I|687|4539
		NMI&LTR72B|7|109
		IFI16&HERVIP10FH-int|2448|2654
		AC006974.1&MER90|1|548
		AC025524.2&LTR81C|1004|1091
		EPSTI1&MER50|163|571
		APOL2&MER77B|276|328
		C7orf33&LTR104_Mam|332|1177
		EPHA7&MLT1B|303|71
		AC009950.1&LTR81|472|578
		DDX58&MLT2B2|1|547
		SP140&LTR53-int|971|2293
		IFIT2&MER72|1|632
		OAS3&ERV3-16A3_I|3053|2173
		SP140L&LTR53|156|363
		AC009949.1&LTR91A|56|229
		TRIM25&MLT1E1|2|654
		STAT2&EUTREP16|78|439
		CLIC5&LTR103b_Mam|265|480
		CHRNB2&MER66A|73|118
		AC005229.2&LTR16|346|537
		AIM2&MER61-int|1099|4118
		APOL4&LTR16E2|285|568
		AC092944.1&LTR33A|90|379
		CMPK2&MLT1J1|24|488
		LINC02155&MER57A-int|1|177
		AC006974.1&ERV3-16A3_I|2099|3127
		DTX3L&Eutr18|236|357
		AC025524.2&MLT1L|393|528
		TRIM21&HERVIP10B3-int|5913|7603
		APOL6&MER4-int|5070|5853
		AC104389.4&MLT1C|276|466
		AP001610.1&LTR49|402|193
		AP001610.1&LTR56|211|234
		ODF3B&MER57F|119|434
		IFI44&LTR23|2|437
		PSMB9&HERV16-int|310|576
		UBE2L6&MSTB1|322|431
		AC099063.4&LTR78|179|518
		APOL2&LTR57|2|409
		AC124319.4&MLT1J-int|619|768
		APOL2&LTR16E2|285|568
		NRIR&MER101-int|354|4373
		IFI44&MamGyp-int|2273|2510
		IFITM3&MER57E1|4|368
		IFI16&MER41E|65|820
		IGHEP2&MLT1A1|110|401
		ETV7&LTR16C|450|489
		AC004551.1&LTR101_Mam|59|715
		AC068299.1&MLT1C|132|335
		AC243772.2&MLT1D|1|441
		OAS2&MLT2B1|234|286
		HERC5&MER51C|1|69
		C7orf33&MER4D|717|903
		APOL6&MER4-int|993|1268
		IFIT5&LTR24B|280|187
		IFITM3&LTR8A|535|192
		DDX60L&MLT1F2|1407|1489
		RSAD2&MSTA|3|46
		SP140&MLT1C2|52|447
		AC136475.2&MER4B-int|5409|1349
		EPSTI1&MER90a|453|527
		DTX3L&MamGypLTR2c|44|462
		AC116366.2&MER4B|14|886
		AP001610.1&THE1B|164|1580
		ZDHHC4P1&MER90a|453|527
		SMTNL1&MSTB1|322|431
		LINC02155&MLT1L|393|528
		OAS2&MER4B|143|467
		AC004551.1&MER61F|599|77
		AC067945.1&EUTREP15|290|397
		AL157394.2&MSTA|1|197
		DDX60&LTR53B|8|525
		AC099063.4&MLT1E3|1|304
		PSMB8-AS1&HERV16-int|310|576
		AC124319.1&LTR67B|129|491
		HERC6&MER51C|138|640
		IFI44&LTR80A|345|238
		IFIT5&MLT2B1|52|468
		IFITM1&MER50|1|196
		LRRIQ4&LTR1A1|42|795
		AC104837.2&LTR80A|345|238
		ZDHHC4P1&MER4D|1|469
		AXL&LTR33A|276|255
		RSAD2&MSTA|47|427
		AC099343.3&MLT1E2|7|157
		U62317.4&MER57F|1|133
		OAS1&LTR33B|472|148
		AC015468.3&ERVL-E-int|201|779
		DDX60L&MLT1J1|352|405
		AC006974.1&LTR9|1|454
		AC124319.4&LTR28B|1067|1056
		ZDHHC4P1&MER39|1|700
		AL445490.1&LTR103_Mam|312|442
		IFIT3&LTR12_v|1|686
		AC004551.1&LOR1b|32|461
		AC006974.1&LTR104_Mam|332|1177
		AC007899.1&MLT1G3|50|552
		AIM2&THE1D|1|1578
		AL445490.1&ERVL-E-int|1133|4534
		VSIG10L&LTR54B|4|496
		APOL3&MER41G|10|875
		DDX60&MER52A|8|1534
		AC124319.4&ERVL-B4-int|112|541
		AC006974.2&LTR16|346|537
		OAS3&LTR26C|355|184
		IFI16&LTR82A|488|642
		CMPK2&MER101-int|354|4373
		TMEM97P2&ERVL-E-int|1640|2030
		DDX60L&MER4D|547|586
		LINC02155&LTR81C|1004|1091
		STAT1&MLT1H|499|549
		OAS3&ERV3-16A3_I|2080|3146
		AC015468.3&ERVL-E-int|910|1269
		HERC6&MLT2D|52|503
		SP140&MLT1H|452|591
		MYOF&LTR88b|177|416
		AC016831.1&MLT2D|160|254
		IFIT1&HERV9N-int|1|5372
		IFITM3&LTR8|375|640
		AL445490.1&MER21B|401|467
		IRF6&MER110A|1|491
		DDX60L&LTR16C|407|479
		DDX58&LOR1-int|32|371
		AIM2&LTR82A|301|547
		APOL3&MER77B|6|328
		C7orf33&LTR16|346|537
		PLSCR1&MSTD|301|444
		SAMD9L&LTR102_Mam|700|851
		SP140&LTR53|156|363
		ZDHHC4P1&MER21C|9|309
		SP140&MLT1H|1260|1409
		APOL1&MER77B|276|328
		AC116366.2&LTR33|11|470
		HERC6&LTR57|7|404
		IFI6&LTR103_Mam|74|302
		AC015468.4&LTR33|56|515
		APOL2&MLT1B|12|274
		OAS1&LTR26C|355|184
		AC005229.2&MER66C|109|446
		TMEM97P2&ERVL-E-int|910|1269
		ATP10A&MER90|508|569
		RSAD2&MLT1A|54|354
		AC067945.1&MLT1H|499|549
		ZDHHC4P1&LTR26|1|156
		Z84484.1&LTR16C|450|489
		HERC6&MER110A|37|431
		DDX58&LOR1-int|4193|6064
		HERC6&MLT-int|51|1486
		LINC02153&ERVL-E-int|1265|1493
		IFI16&LTR10C|4|587
		AC006974.2&LTR9|1|454
		IFI44L&MamGyp-int|2273|2510
		BLZF1&PABL_A-int|4175|840
		GBP2&MLT1E3|436|616
		VCAM1&MLT2F|25|638
		IFIT1&LTR12_v|1|686
		PARP9&MLT1J-int|929|1191
		SOCS1&MER4B-int|4136|2622
		DDX60L&MLT1E1A|57|138
		NRIR&MSTA|3|46
		AC099063.4&LTR89B|71|673
		AC006974.1&LTR16B2|1|136
		ZDHHC4P1&MLT1J1|281|406
		DDX60L&MLT1F2|1|85
		AL135818.1&MLT1G1|1|482
		AC124319.5&LTR28B|1067|1056
		AP001610.1&LTR49|569|26
		AL445490.1&MER21B|64|804
		IFIT2&LTR24B|2|574
		NMI&MER65C|171|290
		KLHDC7B&MER57F|119|434
		OAS3&LOR1b|32|461
		IFIH1&HUERS-P2-int|1784|1304
		ATF3&MLT1J|1|439
		CMPK2&LTR33A_v|372|465
		AC006974.1&ERV3-16A3_I|3474|3746
		OAS1&MLT1C2|325|461
		EPSTI1&MLT1J|386|438
		AP001610.1&MLT1F1|258|311
		AC015468.1&ERVL-E-int|1265|1493
		HERC5&HERV4_I|5339|6181
		EPHA7&LTR91|19|853
		DDX60&LTR16A1|63|455
		NRIR&MER68|157|563
		GBP2&LTR2B|313|170
		LINC00607&ERV24B_Prim-int|4043|7613
		DDX60&MLT1J1|352|405
		APOL6&MER4B|1|472
		IFI6&LTR103_Mam|312|442
		AC015468.2&LTR33|56|515
		DTX3L&MLT1J-int|541|801
		APOL6&MER4-int|3919|5069
		AC015468.3&ERVL-E-int|1640|2030
		MYOF&MLT1J2|72|431
		IFIT5&LTR24|1|465
		CLIC5&LTR78B|926|1291
		GBP4&MLT1K|281|585
		AC011510.1&LTR33A|276|255
		AC087500.1&MamRep605b|698|842
		AL162414.1&LTR56|112|333
		SP140&LTR81|472|578
		AC006974.2&LTR104_Mam|332|1177
		AC104837.2&MamGyp-int|2273|2510
		HERC6&HERV4_I|1|530
		EPSTI1&LTR26|1|156
		AC116366.1&MamRep605|55|577
		DDX60&MLT1E1A|344|638
		CHSY3&ERV3-16A3_LTR|70|352
		IFIT5&LTR16B2|1|430
		PML&MER51A|429|205
		IFI16&LTR82A|309|711
		APOL6&MER4-int|750|799
		AC007899.1&HERVFH19-int|2852|4779
		RNU1-100P&MLT1A|4|249
		C7orf33&LTR16|3|308
		IFITM1&LTR8A|263|464
		IFIT1&LTR24|1|465
		SLFN5&ERV3-16A3_I|1600|3626
		SCIMP&MamRep605b|698|842
		CFH&MER57-int|1491|1621
		TTC39B&MER90|292|283
		OAS2&MER61F|599|77
		LINC02100&HERV16-int|1160|1297
		OASL&LTR16C|132|468
		LINC02100&LTR71B|117|493
		EIF2AK2&HERVFH19-int|2852|4779
		AC124319.5&LTR67B|129|491
		RNU7-40P&EUTREP16|78|439
		RBM43&LTR72B|7|109
		EPSTI1&MER39|1|700
		ERAP2&LTR86A1|160|440
		IFITM1&MER57E1|4|368
		APOL6&MER65D|183|290
		AC124319.3&ERVL-B4-int|112|541
		SAMD9L&LTR78|278|342
		SP140L&MER34C2|254|555
		AC124319.3&LTR67B|129|491
		AC124319.1&MLT1J-int|619|768
		AC006974.1&ERVL-E-int|675|4992
		GBP4&LTR89B|71|673
		APOL6&MER4B|11|574
		LINC02155&MER50-int|1158|6047
		SAMD9L&MER4-int|4611|5117
		LINC02155&LTR85c|315|555
		DDX60L&HUERS-P1-int|5906|6230
		CYP2J2&MER31A|277|483
		AC006974.1&MER4D|717|903
		USP18&MSTA|223|428
		AP001610.1&MLT1A0|275|133
		APOL2&MER77B|336|650
		SP140&MLT1H|1001|1259
		EPSTI1&MER21C|310|894
		TRIM22&MLT1C|276|466
		IFIT5&LTR24B|469|107
		PNMA2&MamGyp-int|3980|1122
		EPSTI1&MER4A1|49|423
		IFITM1&LTR40b|37|425
		ZDHHC4P1&MER90|189|575
		RBM43&MER65C|171|290
		APOL2&MER41G|10|875
		IFIT1&MLT2B1|52|468
		OAS1&MLT2B1|234|286
		OASL&MLT1K|90|593
		DDX60L&MLT1E1A|344|638
		C7orf33&LTR16B2|1|136
		RNU1-100P&HERV17-int|1679|5270
		HERC6&LTR48B|135|509
		EPSTI1&MER21C|9|309
		TRIM69&MER49|619|923
		FCGR1B&MER34C_v|0|555
		APOL3&LTR16E2|285|568
		IFIH1&MLT1K|4|268
		ZDHHC4P1&LTR26|385|603
		ELAVL4&ERV3-16A3_LTR|1|421
		OAS2&LTR16A1|28|456
		AL590783.1&HERV16-int|3728|1268
		STAT1&EUTREP15|290|397
		SP140&MER34C2|162|383
		AC116366.2&MamRep605|55|577
		HERC5&LTR48B|135|509
		AC015468.1&ERVL-E-int|1640|2030
		OAS3&HERV16-int|585|1582
		APOL6&MER4-int|1|506
		ACAN&MLT1H|12|546
		AC009950.1&MLT1H|1001|1259
		HELB&MER92B|259|377
		ERVK3-1&HERVK3-int|6277|7014
		AC025524.2&LTR85c|315|555
		LINC02100&HERV16-int|2133|2350
		AC009950.1&LTR53-int|3|256
		DDX60L&MER4D|587|877
		IFIT2&LTR24B|469|107
		IFI6&MER21B|64|804
		ZDHHC4P1&MLT1J|25|390
		CCDC181&MER21C|1|935
		ERVK3-1&HERVK3-int|7015|7199
		DDX60&MER4B|1|886
		LINC02100&ERV3-16A3_I|4156|4472
		AC015468.3&ERVL-E-int|1265|1493
		HERC6&LTR1A2|328|837
		IFIT3&LTR88a|509|307
		IFIT2&LTR24|1|465
		RSAD2&MER101-int|354|4373
		OASL&MER65D|12|461
		IFIT3&LTR24B|469|107
		AL590783.1&LTR16A1|39|417
		IFIT1&MER72|1|632
		IFIT5&LTR24B|2|574
		AL590783.1&ERV3-16A3_I|2036|3190
		RSAD2&MER101-int|2286|6469
		EPSTI1&MER90|189|575
		C7orf33&MER66C|109|446
		LINC02100&LTR12F|98|682
		MYOF&LTR88b|552|807
		SP140&LTR53-int|3|256
		GBP1P1&HERVL-int|1279|4375
		APOL1&MER57F|270|165
		AC015468.2&ERVL-E-int|201|779
		SNRPGP5&MLT1F|256|292
		IFI44&MLT1A|19|373
		DDX58&MLT1O|113|344
		AP001610.1&MER110-int|2568|2079
		AC136475.2&LTR8|375|640
		DDX60&MER101B|132|438
		IFIT2&LTR12_v|1|686
		AC006974.2&LTR16B2|1|136
		EPHA7&MamGypLTR3a|131|400
		EPSTI1&LTR26|385|603
		SP140&LTR87|10|624
		IFIT2&LTR88a|509|307
		LINC02153&ERVL-E-int|910|1269
		CMPK2&MER68|157|563
		LINC02100&HERV17-int|7465|792
		RSAD2&HUERS-P3-int|224|8695
		APOL1&MLT1B|12|274
		AC124319.4&LTR67B|129|491
		PARP12&MLT1B|175|385
		AL590783.1&ERV3-16A3_I|4563|4818
		AC015468.4&ERVL-E-int|910|1269
		LINC02155&LTR16|3|310
		C5orf56&MER4B|14|886
		ZDHHC4P1&MER21C|310|894
		GBP1P1&MER101-int|314|6325
		PLSCR1&MLT1A|1103|1735
		NTNG2&MLT1J|26|214
		AC015468.2&ERVL-E-int|910|1269
		RBCK1&MLT1H2|93|396
		TRIM22&MER76-int|383|758
		PARP9&Eutr18|236|357
		SLC30A10&ERVL-E-int|855|1959
		AL121892.1&ERV3-16A3_I|2520|3979
		NRIR&MLT1J1|24|488
		AC015468.4&MamRep605|454|395
		NRIR&MLT1A|54|354
		AC004551.1&MLT2B1|234|286
		IFI44L&LTR26|258|364
		BATF2&MLT1A|187|408
		AC006974.1&MER66C|109|446
		GBP1P1&LTR45B|33|456
		DTX3L&MLT1J-int|929|1191
		AC004551.1&LTR33B|472|148
		U62317.4&MER57F|119|434
		AC104389.4&LTR75_1|1|290
		IFIT3&LTR24B|280|187
		AL390728.1&HERVP71A-int|1382|1962
		AC136475.2&MER50|1|196
		RNU1-100P&LTR101_Mam|252|423
		DDX60L&MSTA|1|694
		HERC6&HERV4_I|4537|5338
		IFIT1&LTR24B|469|107
		HYMAI&MamGyp-int|28|827
		APOL4&MER77B|6|328
		AC099343.3&MLT1F2|4|522
		TRIM69&MER49|10|332
		SAMD9L&MLT-int|1032|1735
		HERC6&LTR26E|12|610
		APOL4&MER77B|336|650
		ZDHHC4P1&MLT1J|386|438
		IFIT1&MER68-int|1443|1547
		IGHEP2&THE1C|128|1503
		AC025524.2&MER50-int|1158|6047
		EIF2AK2&HERVFH19-int|1493|2851
		BISPR&LTR34|150|549
		AC104837.2&MLT1A|19|373
		GBP2&LTR78|179|518
		IFIH1&MLT1-int|470|1019
		U62317.1&MER57F|119|434
		GBP4&LTR78|179|518
		TRIM69&MER49|485|618
		HLA-DOB&HERV16-int|310|576
		ZDHHC4P1&MER4A1|49|423
		AC104837.2&MLT2B5|0|601
		IFIT5&HERV9N-int|1|5372
		AC004551.1&ERV3-16A3_I|3053|2173
		PARP9&MLT1J-int|346|415
		AL390728.1&HERVP71A-int|5|1393
		IFI44&LTR26|258|364
		DDX60&MSTA|1|694
		AC007899.1&HERVFH19-int|1493|2851
		IFIT3&LTR24B|177|458
		AC006974.2&MER66C|109|446
		APOL3&MER77B|276|328
		APOL1&LTR16E2|285|568
		IFITM3&MER50|1|196
		HERC5&MER65B|269|473
		EPSTI1&LTR78|440|1288
		C7orf33&ERVL-E-int|675|4992
		ZNFX1&MLT1J|292|406
		RNU1-100P&HERV17-int|5257|6019
		APOL2&MER77B|6|328
		RTP4&MLT1C|132|335
		DDX58&LOR1-int|201|2389
		SAMD9&LTR78|278|342
		AC104837.2&LTR80A|55|528
		SP140L&LTR91A|56|229
		ZDHHC4P1&MLT1J1|4|287
		HERC6&HERV4_I|690|2605
		AC004551.1&HERV16-int|585|1582
		HEG1&Eutr18|293|373
		PARP12&LTR82A|293|822
		AC009949.1&MER34C2|254|555
		HERC5&HERV4_I|1|530
		AL590783.1&MLT1B|9|1051
		AC136475.2&MER57E1|4|368
		CCDC194&LTR34|150|549
		AC007728.2&LTR16C|180|484
		EPSTI1&LTR16B1|148|332
		IFI16&THE1D|1|1578
		OASL&LTR16C|217|272
		AC009950.1&LTR53-int|971|2293
		AC136475.1&LTR8A|263|464
		LINC02100&HERV17-int|4897|3729
		IGHEP2&MamRep605|402|447
		ANXA10&LTR16A1|63|455
		PLSCR1&MSTD|1|290
		LINC02153&ERVL-E-int|201|779
		HERC5&MER77B|110|590
		PLEKHA4&HERVIP10FH-int|4122|980
		OAS3&LTR16A1|28|456
		AC012066.1&MLT2B3|1|499
		DDX60&MLT1F2|1407|1489
		TTC39B&LTR1F1|1|721
		ACTA2-AS1&MSTA|1|197
		AL445490.1&LTR103_Mam|74|302
		IFI44&LTR80A|55|528
		IFI44L&LTR80A|345|238
		APOL4&MER41G|10|875
		AP001610.1&MER41A|18|443
		LINC02100&HERV17-int|1067|7559
		DDX58&MLT2B2|132|383
		APOL3&MLT1B|12|274
		IFIT1&LTR88a|509|307
		AP001610.1&MLT1C|171|198
		DDX60L&ERVL-B4-int|1222|2858
		APOL6&MER65D|341|132
		OAS2&MLT1C2|325|461
		RSAD2&MER68|157|563
		GBP3&LTR78|179|518
		LINC00607&ERV24B_Prim-int|316|1259
		AC016831.1&MST-int|968|1032
		AL121892.1&ERV3-16A3_I|4238|4846
		OAS3&HERV16-int|272|480
		OAS2&HERV16-int|272|480
		DDX60L&MLT1J2|61|340
		TMEM97P2&ERVL-E-int|1265|1493
		EPSTI1&MLT1J1|4|287
		DDX58&MLT2C1|129|357
		TMEM97P2&MamRep605|454|395
		GBP1P1&MER101|107|367
		AL590783.1&MLT1M|127|461
		AC005229.2&ERVL-E-int|675|4992
		IFITM3&MER4B-int|5409|1349
		OAS1&MER61F|599|77
		OAS3&LTR101_Mam|59|715
		AP001610.1&PRIMA4-int|3284|4986
		AC104389.4&LTR75_1|287|546
		IFIH1&MLT1-int|632|739
		OAS2&LTR101_Mam|59|715
		AC006974.1&ERV3-16A3_I|1175|4051
		PARP9&MamGypLTR2c|699|1041
		DTX3L&MLT1J-int|346|415
		C7orf33&ERV3-16A3_I|388|4838
		AC005229.2&ERV3-16A3_I|388|4838
		TMEM97P2&ERVL-E-int|201|779
		OAS2&LTR26C|355|184
		SP140&HERV16-int|810|2986
		AC015468.1&LTR33|56|515
		AC006974.2&ERV3-16A3_I|388|4838
		SAMD9&LTR102_Mam|700|851
		EIF2AK2&MLT1D|346|505
		AP001610.1&MLT1C|24|170
		APOL1&MER41G|10|875
		AC136475.1&MER50|1|196
		IFIT2&MER68-int|1443|1547
		DDX60L&MER101B|132|438
		BANCR&MER41-int|255|5691
		SAMD9&MLT-int|1032|1735
		OAS1&LOR1b|32|461
		HERC6&HERV4_I|5485|8223
		AC005229.2&ERV3-16A3_I|1175|4051
		AC099063.4&LTR2B|313|170
		DDX60&LTR28C|2|1755
		OAS1&MER4B|143|467
		AC068299.1&ERV3-16A3_I|74|5152
		HERC6&LTR52|22|399
		AC005229.2&ERV3-16A3_I|2099|3127
		PXT1&LTR16C|450|489
		AC004551.1&HERV16-int|272|480
		TRIM22&LTR75_1|1|290
		OAS3&LTR33B|472|148
		BLZF1&MER21C|1|935
		AC006974.2&ERV3-16A3_I|1175|4051
		AC104389.4&MER76-int|383|758
		TMEM97P2&LTR33|56|515
		CCDC181&MER21C|7|861
		AC015468.4&ERVL-E-int|1640|2030
		HERC6&MER34A|105|466
		IRF1&LTR33|11|470
		TAP2&HERV16-int|310|576
		AC099343.2&MLT1F2|4|522
		SERPING1&MSTB1|322|431
		HERC5&HERV4_I|4537|5338
		IFI44L&MLT2B5|0|601
		AC099063.4&MLT1E3|436|616
		AC004551.1&MER4B|143|467
		IFIT3&LTR24B|2|574
		AC010319.1&LTR34|150|549
		ODF3B&MER57F|1|133
		SAMD9L&LTR102_Mam|208|681
		AIM2&MER41E|65|820
		HERC5&MER110A|37|431
		APOL3&MER57F|270|165
		AC005229.2&MER4D|717|903
		HERC5&HERV4_I|690|2605
		IFITM1&LTR8A|535|192
		ADGRE4P&MER66C|330|225
		C5orf56&MamRep605|55|577
		IFIT5&LTR12_v|1|686
		IFIT3&MLT2B1|52|468
		NRIR&HUERS-P3-int|224|8695
		AC004551.1&LTR26C|355|184
		DDX60L&MLT1J2|345|583
		SP140L&MER34C2|162|383
		SLC44A3&LTR16C|1|486
		IFITM1&LTR8|375|640
		DDX60L&ERVL-B4-int|2803|3102
		HERC5&MER65B|1|159
		AC124319.1&ERVL-B4-int|112|541
		AC015468.2&ERVL-E-int|1265|1493
		IFIH1&LTR33|2|499
		IFIH1&MLT1E1A|1|132
		AL590783.1&MLT1B|946|1371
		FGD2&MLT1B|168|387
		AC015912.3&MLT1E1|2|654
		HERC6&MER51C|1|69
		IRF1&MamRep605|55|577
		IFIH1&MLT1J|158|380
		LINC02100&MLT1E|383|653
		IFIT3&HERV9N-int|1|5372
		IFIT1&LTR16B2|1|430
		IFIT1&LTR24B|177|458
		AC009950.1&MLT1H|452|591
		SP140L&MER68-int|324|2666
		AC124319.5&MLT1J-int|619|768
		AC009949.1&HERV16-int|810|2986
		EPHA7&MLT1F2|56|199
		OAS3&MLT2B1|234|286
		AC009949.1&LTR53|156|363
		HERC5&LTR57|7|404
		C7orf33&ERV3-16A3_I|3474|3746
		RNU1-100P&LTR67B|326|617
		AC006974.2&MER90|1|548
		DDX60&MLT1E1A|57|138
		AL390728.1&MER57D|1|237
		AC006974.2&ERVL-E-int|675|4992
		UBE2L6&MSTB1|43|321
		PARP9&MLT1J-int|541|801
		PPM1K&LTR9A1|212|728
		SERPING1&MSTB1|43|321
		RNU1-100P&LTR67B|1|191
		C7orf33&ERV3-16A3_I|1175|4051
		EIF2AK2&MLT1G3|50|552
		APOL3&LTR57|2|409
		IFIH1&MLT1K|416|580
		DDX58&MLT1J2|316|448
		SAMD9&MER4-int|4611|5117
		APOL6&MLT1A0|314|60
		IFIH1&LTR1A2|42|795
		HERC5&MER34A|105|466
		AC104837.2&LTR26|258|364
		AC006974.2&ERV3-16A3_I|3474|3746
		IFI44L&LTR80A|55|528
		AC015468.2&MamRep605|454|395
		HERC5&LTR26E|12|610
		HERC6&HERV4_I|5339|6181
		ZDHHC4P1&LTR16B1|148|332
		ZDHHC4P1&LTR78|440|1288
		AC009950.1&MLT1H|1260|1409
		AC022916.1&ERV3-16A3_I|1600|3626
		SP140&MLT1J|11|169
		PARP14&MamRep605b|670|776
		AC116407.2&LTR34|1|535
		HERC6&MER77B|110|590
		HERC6&MER65B|1|159
		AC015912.3&MER67B|71|660
		SP140L&HERV16-int|810|2986
		HERC6&MER65B|269|473
		IFI6&MER21B|401|467
		AL590783.1&MLT1D|4|503
		TRIM25&MER67B|71|660
		RSAD2&MLT1J1|24|488
		IFIT3&MER72|1|632
		IFI16&MER34B|1|565
		HAPLN3&MLT1H|12|546
		STAP1&MLT1H2|80|483
		APOF&EUTREP16|78|439
		AC136475.1&LTR8A|535|192
		SP140L&LTR40a|160|359
		DTX3L&MamGypLTR2c|699|1041
		OAS2&HERV16-int|585|1582
		AC015468.3&LTR33|56|515
		DDX60&MER70A|6|472
		KLHDC7B&MER57F|1|133
		AC007899.1&HERVFH19-int|4780|7616
		CMPK2&MLT1A|54|354
		PARP12&LTR81C|122|263
		IFITM3&LTR8A|263|464
		APOL6&MER41-int|2606|3960
		IFIH1&MST-int|944|707
		AC015468.1&MamRep605|454|395
		HERC5&LTR52|22|399
		CMPK2&MSTA|47|427
		LINC-PINT&MLT2D|160|254
		ANXA10&MLT1A0|6|242
		AC025524.2&MER57A-int|1|177
		IFIT2&LTR24B|280|187
		GBP4&LTR2B|313|170
		DDX58&MLT1E1|149|304
		C7orf33&ERV3-16A3_I|2099|3127
		APOBEC3G&MSTD|229|179
		APOL1&LTR57|2|409
		DDX60L&ERVL-B4-int|5209|5714
		TRIM69&LTR16A2|72|423
		OAS3&MER61F|599|77
		SP140&MLT1J|201|408
		IFIT2&MLT2B1|52|468
		DDX60L&ERVL-B4-int|4313|5193
		AC009950.1&MLT1J|11|169
		DDX58&MLT2E|513|561
		LINC02155&LTR16D|217|364
		APOL2&MER57F|270|165
		SP140L&LTR87|10|624
		AC015468.2&ERVL-E-int|1640|2030
		AC009949.1&LTR40a|160|359
		OAS3&MLT1C2|325|461
		AIM2&HERVIP10FH-int|2448|2654
		AL590783.1&HERV16-int|3550|1676
		OAS1&HERV16-int|585|1582
		AC067945.1&MLT1H|63|498
		DDX60L&LTR33|331|504
		DDX60L&LTR33|195|330
		EPSTI1&MER4D|1|469
		LINC02153&LTR33|56|515
		IFIT5&MER68-int|1443|1547
		AC005229.2&ERV3-16A3_I|3474|3746
		AC005229.2&LTR9|1|454
		CFH&PABL_B-int|2253|5459
		APOL4&MLT1B|12|274
		NRIR&MER101-int|2286|6469
		AL590783.1&MLT1B|301|437
		MLKL&LTR87|234|390
		OAS3&MER4B|143|467
		FLT1&HERVP71A-int|5887|1703
		AC124319.5&ERVL-B4-int|112|541
		STAT1&MLT1H|63|498
		ERVK3-1&HERVK3-int|4235|6276
		EPSTI1&MER90a|72|452
		EPSTI1&LTR16B1|299|181
		GBP4&MLT1E3|436|616
		C7orf33&LTR9|1|454
		OAS1&ERV3-16A3_I|3053|2173
		NRIR&MSTA|47|427
		HERC5&MER51C|138|640
		AC015468.1&ERVL-E-int|201|779
		TTC39B&MLT2B3|1|469
		APOL4&LTR57|2|409
		DDX60&LTR83|211|704
		AC116366.1&LTR33|11|470
		IFIT5&LTR24B|177|458
		CMPK2&MSTA|3|46
		AC124319.3&MLT1J-int|619|768
		AIM2&LTR82A|309|711
		LINC02153&MamRep605|454|395
		IFIT3&LTR24|1|465
		HERC5&LTR1A2|328|837
		IFIT3&LTR16B2|1|430
		IFIT1&LTR24B|2|574
		AC015468.1&ERVL-E-int|910|1269
		DDX60&MER21B|7|858
		HYMAI&MLT1J|1|313
		APOL4&MER57F|270|165
		AC244453.2&MER34C_v|0|555
		AP001610.1&MLT1H|0|512
		AC099063.4&MLT1K|281|585
		BATF2&MLT1A|1|161
		ZDHHC4P1&MER90a|72|452
		SP140&LTR40a|160|359
		AC007899.1&MLT1D|346|505
		IFIT1&LTR24B|280|187
		DDX60L&MER4B|1|886
		AC005229.2&LTR16|3|308
		MLKL&MLT1J2|4|428
		SYT15&LTR41B|355|403
		OAS1&LTR16A1|28|456
		AC025524.2&LTR16|3|310
		AC136475.1&LTR8|375|640
		SAMD9&LTR102_Mam|208|681
		AC005229.2&LTR16B2|1|136
		DDX60L&LTR53-int|12|3317
		IFI44L&MLT1A|19|373
		APOBEC3F&MSTD|229|179
		AC099343.3&LTR68|61|679
		IFIT3&MER68-int|1443|1547
		RSAD2&LTR33A_v|372|465
		AC005229.2&LTR104_Mam|332|1177
		AC006974.1&LTR16|346|537
		IFIT5&MER72|1|632
		PARP12&MLT1J1|69|390
		APOL4&MER77B|276|328
		CHRNB2&LTR47A2|3|365
		ANXA10&MER70A|6|472
		OAS2&ERV3-16A3_I|3053|2173
		AC099343.2&MLT1E2|7|157
		AC004551.1&LTR16A1|28|456
		APOL3&MER77B|336|650
		AC009949.1&MER34C2|162|383
		EPHA7&LTR16A|366|449
		DDX58&LOR1-int|2397|4192
		LINC02100&MER67C|61|711
		AC104837.2&LTR23|2|437
		DDX60L&MER52A|8|1534
		OAS2&ERV3-16A3_I|2080|3146
		ZDHHC4P1&LTR16B1|299|181
		AC015468.3&MamRep605|454|395
		DDX60L&LTR83|211|704
		ERAP2&LTR86A2|131|377
		AC015468.4&ERVL-E-int|1265|1493
		DDX60L&MER49|1|289
		IFI44L&LTR23|2|437
		APOL6&MSTD|123|273
		ZNFX1&MLT1J|1|115
		AC244453.3&MER34C_v|0|555
		IFIT2&HERV9N-int|1|5372
		AP001610.1&THE1B|204|364
		OAS2&LOR1b|32|461
		SP140&MER68-int|324|2666
		U62317.1&MER57F|1|133
		IFITM1&MER4B-int|5409|1349
		RTP4&ERV3-16A3_I|74|5152
		PLSCR1&LTR84b|633|760
		IFI44&MLT2B5|0|601
		MLKL&MLT1J2|391|592
		AC136475.1&MER4B-int|5409|1349
		AC004551.1&ERV3-16A3_I|2080|3146
		OAS1&LTR101_Mam|59|715
		APOL6&LTR48|428|359
		DDX60&MLT1F2|1|85
		ZDHHC4P1&MER50|163|571
		MYOF&MLT1J|35|409
		OAS1&HERV16-int|272|480
		AC009949.1&LTR87|10|624
		HERC5&MLT-int|51|1486
		AC025524.2&LTR16D|217|364
		AC006974.1&LTR16|3|308
		GBP2&MLT1E3|1|304
		C5orf56&LTR33|11|470
		AC006974.2&MER4D|717|903
		HERC5&HERV4_I|5485|8223
		AC027228.3&LTR38B|16|594
		TRIM22&LTR75_1|287|546
		ADORA2BP1&MER110A|1|491
		CMPK2&MER101-int|2286|6469
		EPSTI1&MLT1J1|281|406
		GBP4&MLT1E3|1|304
		OAS1&ERV3-16A3_I|2080|3146
		DDX60L&MSTA|289|426
		IFI16&LTR82A|301|547
		ANXA10&LTR83|211|704
		PARP9&MamGypLTR2c|44|462
		LINC-PINT&MST-int|968|1032
		AC006974.2&ERV3-16A3_I|2099|3127
		SP140&MER34C2|254|555
		AC099343.2&LTR68|61|679
		DDX60&MLT1A0|6|242
		LINC02153&ERVL-E-int|1640|2030
		AC006974.1&ERV3-16A3_I|388|4838
		NRIR&LTR33A_v|372|465
		AIM2&LTR10C|4|587
		EPSTI1&MLT1J|25|390
		DDX58&MER72|181|722
		AL162414.1&LTR103b_Mam|223|475
		AC136475.2&LTR8A|535|192
		IRF1&MER4B|14|886
		FCGR1A&MLT1D|1|441
		CCDC181&PABL_A-int|4175|840
		IFIT2&LTR24B|177|458
		ERVK3-1&HERVK3-int|28|4234
KO1 KO2	756	AC115837.2&LTR78|911|1067
		MS4A6A&LTR2|1|461
		MIR6503&MER76-int|3359|2830
		CHRNB2&LTR12C|1456|1577
		LILRB3&MER66B|412|486
		AC091185.2&MLT1M|62|463
		AP001257.1&MSTD|901|1735
		LRRC3B&MLT1F1|381|167
		GSN-AS1&LTR16B2|246|216
		MIR6503&MSTD|1|320
		AJAP1&MLT2A2|3|453
		CHSY3&MSTA|583|1048
		MIR2052HG&LTR78|911|1067
		PCDHB19P&ERV3-16A3_I|3108|4002
		AC090502.1&HERVL-int|1|2207
		AC018648.1&LTR13|1|684
		AC110992.1&LTR88a|286|530
		MIR2052HG&MLT1J|18|1369
		LINC01683&LTR102_Mam|14|851
		PRELID3BP7&MER34B-int|5037|5200
		CDC42BPA&LTR85a|473|702
		AL353807.1&HERV17-int|7690|567
		RGL1&LTR40c|0|462
		AL590783.1&MLT1I|40|409
		PLEKHO1&HERV16-int|220|901
		MIR2052HG&ERV3-16A3_I|3617|4599
		TTC39B&ERVL-int|3697|4176
		SLFN5&MER89-int|1086|2656
		MIR2052&LTR12D|892|362
		ZNF716&MLT1L|1|669
		AP001257.1&MSTD|1|320
		BUD13P1&MamRep605|170|496
		AC026273.1&MER34C|63|395
		AL391427.1&MER51-int|1244|6572
		CLSTN2&LTR103b_Mam|15|380
		HYMAI&MLT2B1|18|478
		AC008945.2&MLT1A|92|316
		AC099754.1&LTR16E1|1|515
		CLSTN2&LTR16E1|180|537
		WDR86&MER21C|9|862
		GTSCR1&MLT1H1|173|547
		KIR2DL4&MER70B|99|479
		DGKG&MLT1C|1|402
		LINC01088&HERVIP10FH-int|3986|5102
		AL391427.1&MLT1H|3|524
		LINC01655&LTR48B|544|100
		AC026273.1&HERVL-int|3840|1814
		NUDCD1&MER101B|10|329
		AKR1C1&PABL_B-int|2438|4684
		SP140&LTR40b|421|578
		MS4A6A&MSTD|1|320
		AC104982.1&MLT1B|172|379
		AP001257.1&LTR79|2|180
		COL24A1&ERVL-E-int|1032|2068
		AC104982.1&MER52A|155|1278
		AC090502.1&THE1C|745|835
		AP002762.1&MLT1E1A|369|191
		AF178030.1&LTR37B|329|468
		MS4A4A&MSTD|901|1735
		DZANK1&LTR16A1|7|380
		LINC02153&LTR16C|369|120
		AC120036.1&MER57-int|6297|7536
		AC117453.1&MLT2B1|2|559
		LINC01683&MLT2B4|1|424
		MIR2052&ERVL-E-int|124|765
		LINC01701&MLT1H|70|549
		MS4A4A&LTR79|139|318
		AC117453.1&LTR41|3|278
		AC009093.1&MLT2C1|60|337
		AC115837.2&MLT1J|18|1369
		LINC02153&MLT1I|35|143
		Z98257.1&MLT1O|28|201
		LINC02257&MamGypLTR1b|154|628
		NAA11&HERVIP10FH-int|3986|5102
		PLA2G2C&MLT1O|28|201
		AC064801.2&MSTB1|255|171
		PLEKHG1&HERV9-int|3159|8430
		AC079466.1&LTR2C|293|501
		PML&MER34A1|102|485
		SGSH&LTR28B|1067|1056
		C3orf56&LTR82A|49|365
		AC092175.1&MLT1B|30|530
		AC244033.2&HERV16-int|220|901
		MS4A6A&HERVL18-int|4574|1473
		ANXA2R&MER4A1_v|470|130
		AC090502.4&MER61E|10|774
		AL162726.1&LTR40b|3|460
		MS4A4E&MSTD|1|320
		NCKAP5&MLT1J|19|506
		AC099754.1&MLT1F1|381|167
		AC022916.1&MER89-int|1086|2656
		PLA2G2C&HERVE-int|2662|6005
		AC015468.3&LTR16C|369|120
		ZNF366&MamRep605b|231|823
		SYN3&MLT1K|97|585
		AC079466.1&HERVE-int|6553|7810
		MS4A4A&LTR108b_Mam|2|495
		STAT1&MSTB1|123|1650
		AC136601.1&MLT1K|467|554
		LINC02307&MER21C|2|932
		AL121908.1&MLT1H|2|510
		AC008945.2&MER4B-int|1857|2001
		ELL2P1&MLT1B|193|390
		AL353807.4&MLT1E2|13|138
		AJAP1&MLT1I|63|408
		CKAP4&MLT1K|1|217
		ZNF662&MLT1K|5|205
		TYMP&MER57F|1|133
		CAMTA1-DT&LTR71A|16|458
		GAPDHP75&LTR33|170|345
		BACE2&MLT1F1|258|311
		CRLF2&MER4A1|188|476
		BANF1P4&LTR12E|180|1322
		AP003471.1&MLT2F|114|592
		PTCHD4&MER31-int|169|2177
		PLA2G2F&MLT1O|28|201
		RPS20P20&LTR78B|798|1287
		NUDCD1&MER61-int|3783|5217
		PSMB8-AS1&LTR42|26|155
		AC011632.1&LTR12D|892|362
		AP001257.1&MLT2A2|1|237
		ZNF723&HERV17-int|2430|6019
		LINC01088&MLT1J|375|480
		LINC01088&LTR41B|416|735
		NLRC5&LTR16A1|259|451
		USP41&LTR1A2|10|837
		NAV3&MLT1A0|1|262
		AC110992.1&LTR40A1|164|483
		AL391427.1&HERVK14-int|1|2861
		AKR1C2&MER51-int|2444|4744
		MIR6503&MLT1E|1|278
		GAPDHP75&LTR67B|508|594
		AL353807.1&MLT1E2|13|138
		LINC02307&MER61-int|4443|774
		NUDCD1&LTR33A_v|207|324
		KIT&MER39|1|549
		AKR1C2&MLT1A0|96|365
		TJP3&MLT1C2|11|92
		AL353807.4&HERV17-int|7690|567
		TRPS1&MLT1E1A|1|670
		TMEM229B&LTR78|36|681
		ANXA2R&MER31-int|3882|4124
		AP003117.2&LTR8B|1|803
		AL391427.1&PABL_B-int|2438|4684
		USH1C&LTR68|0|740
		RNF148&MER101|1|349
		AC232323.2&MER101-int|2252|4387
		LRRC3B&MER57D|233|401
		TMCC3&LTR16D1|2|673
		MS4A4E&LTR79|2|180
		MIR6503&LTR79|139|318
		RNU6-403P&MLT1D|197|450
		SOX21&MLT1M|218|454
		C3orf56&LTR33A|38|489
		AC124319.1&ERVL-B4-int|1075|1220
		AC099754.1&LTR16C|28|489
		AC007611.1&MER21-int|612|1637
		AP001257.1&LTR101_Mam|309|520
		MS4A6A&MLT2A2|1|237
		AC073571.1&MLT1A0|1|262
		MIR2052HG&LTR12D|892|362
		AC099754.1&MER57D|1|232
		GAPDHP75&MER67C|538|173
		RBM17P3&LTR37B|331|468
		HECW1-IT1&MLT1N2|26|275
		DGKG&MLT1G3|16|595
		AC117453.1&LTR40A1|164|483
		CCDC168&MLT1G|496|575
		AC026273.1&MSTA|275|404
		LRRC3B&LTR16C|150|537
		TMEM97P2&LTR16C|369|120
		LRRC3B&LTR16E1|1|515
		AC015468.2&MLT1I|35|143
		AP001330.5&LTR16B1|83|465
		MIR2052HG&MLT2B2|202|313
		MIR6503&LTR2|1|461
		NUDCD1&LTR40b|1|446
		PRELID3BP7&MLT1A|92|316
		LRRC3B&MLT1K|8|563
		WDR86&LTR13_v|2|952
		AC008659.1&MLT1F2|422|547
		AC015468.4&LTR16C|369|120
		AC008659.1&MLT1K|4|246
		NAA11&LTR41B|416|735
		LINC01701&MLT1L|1|389
		AC136601.1&MER4CL34|1|466
		AC011504.1&LTR16C|47|442
		PI15&LTR12D|892|362
		AC008945.2&MER31-int|3882|4124
		ANXA2R&MER4B-int|1857|2001
		RUFY4&MER101-int|2756|3272
		PLA2G2F&HERVE-int|2662|6005
		CHRNB2&HERV9NC-int|5509|6116
		AC245128.1&MER70B|99|479
		TMTC1&ERVL-E-int|3910|1757
		ZNF716&MLT1B|30|530
		AC110992.1&LTR41|3|278
		MTMR11&MLT1D|1|441
		AC117453.1&LTR88a|286|530
		AC007728.3&LTR84a|72|685
		LINC01122&LTR16E1|175|536
		CLSTN2&MamGypLTR1d|363|450
		AC011632.1&ERVL-E-int|124|765
		AC064801.1&MLT1H1|24|567
		TMTC1&LTR33A|431|494
		SNX20&MamGypLTR3a|3|978
		MIR2052HG&LTR16|110|328
		AKR1C2&MER51-int|1244|6572
		GBP1&LTR45B|12|456
		AC090502.1&HERVL-int|1503|4258
		AC009974.1&MER57-int|998|6539
		MS4A4A&LTR1D1|13|886
		AC232323.2&MER21C|407|885
		MIR2052&LTR8A|3|725
		RUFY4&MER57F|14|421
		TRPS1&LTR79|340|503
		GAPDHP75&MLT2B3|1|127
		LONRF2&MER74B|41|555
		PRELID3BP7&MER4B-int|1857|2001
		MX1&MLT1J|93|419
		RHEX&LTR78|821|1131
		AC120036.1&HUERS-P3-int|7|8912
		RUFY4&MER65-int|1195|3675
		AC090502.1&MER61E|10|774
		AC008945.2&MER4-int|1667|7376
		RUFY4&MER65C|1|219
		AF178030.1&LTR79|340|503
		AC110992.1&MLT1A0|102|343
		AC064801.1&MSTB1|255|171
		COL24A1&MER41B|2|539
		AL353807.4&HERVK-int|2002|5534
		LINC01655&MLT1D|197|450
		GAPDHP75&MLT1A|155|324
		AC092969.1&LTR33A_v|19|513
		MIR2052&LTR16|110|328
		AC110992.1&MamRep605|79|300
		MS4A6A&HERVL-int|780|5654
		MS4A4A&HERVL-int|296|779
		AC008945.2&MER4-int|4313|5109
		NAA11&MSTD|177|393
		MIR2052HG&ERVL-E-int|124|765
		AC124319.5&ERVL-B4-int|1075|1220
		LINC01088&ERVL-E-int|3865|5248
		GAPDHP75&LTR89|502|733
		LINC01701&MLT1H|393|156
		LINC01088&MLT1J2|837|550
		AF178030.1&MLT1E1A|1|670
		APOL2&LTR57|42|369
		AC124312.4&ERVL47-int|939|4307
		NAA11&MSTD|32|176
		Z98257.1&HERVE-int|2662|6005
		RN7SL795P&MLT1C2|387|461
		LINC01088&LTR41B|23|377
		AKR1C3&MER51-int|1244|6572
		AC008659.1&MLT1E1A|518|162
		SLC44A3&MLT1F|1|571
		MS4A4E&HERVL-int|296|779
		AL162726.3&LTR82B|315|830
		MIR2052&ERVL-E-int|1059|1490
		MS4A6A&LTR79|2|180
		AC090502.4&MamRep1527|359|595
		AL121908.1&LTR16E1|201|535
		BACE2&MLT1C|24|170
		MS4A4A&LTR2|1|461
		TRIM72&LTR68|1|739
		AC241520.1&MLT1D|975|1458
		AC011632.1&ERV3-16A3_I|3617|4599
		AC124312.4&MER110-int|2903|3898
		LINC01701&MER4E|350|766
		MS4A4E&LTR16D|582|644
		AKR1C8P&MER51-int|2444|4744
		RUFY4&MER65-int|694|4176
		LINC01683&HERVE_a-int|5926|1921
		AC079466.1&HERVE-int|471|6552
		AC007728.3&LTR16C|180|484
		PRKAG3&MER57-int|998|6539
		AP001257.1&MLT1E|1|278
		GIMAP2&MER34B-int|299|5056
		AC067945.1&MSTB1|123|1650
		GAPDHP75&MLT1I|268|411
		AP001257.1&HERVL-int|780|5654
		BLVRA&HERVIP10F-int|1|1914
		AKR1C3&MER41-int|2852|3094
		NPAS2&MLT1N2|386|562
		MS4A6A&LTR79|139|318
		AC008945.2&MER34C2|10|93
		TRIM21&MER50-int|6581|7203
		TCN1&MLT1D|1|191
		NUDCD1&MLT1D|2|481
		MIR6503&MLT1L|453|606
		SEMA6D&MER92-int|0|5218
		DDX60L&MER101B|234|419
		AKR1C8P&MER51-int|1244|6572
		PRELID3BP7&MER4-int|3970|4299
		AC021171.1&MLT1K|4|378
		DDX60&MER101B|234|419
		TRPS1&MLT1A|31|363
		NOD2&LTR84a|72|685
		SP140L&HERV16-int|10|674
		AC079466.1&HERVE-int|1|384
		AC092175.1&LTR24C|269|366
		LINC01701&MER4E|1|347
		GTSCR1&MER52A|4|1546
		AC008945.2&MER4-int|3970|4299
		TAP2&LTR42|26|155
		AC099062.1&MamGypLTR3|90|894
		PRELID3BP7&MER4-int|3945|4299
		AC026273.1&MLT1D|5|273
		RNU2-29P&MER21C|39|913
		LINC02257&HERVFH21-int|577|3748
		AP000235.1&MLT1A|94|370
		AC099754.1&LTR78|757|547
		AC117453.1&MER77|88|516
		AC110992.1&LTR80A|47|573
		AL691515.2&MER66B|7|431
		MS4A4E&MLT1E|1|278
		AL121957.1&MLT1M|117|555
		AC064801.2&MLT1H1|24|567
		TRPS1&LTR37B|329|468
		PRELID3BP7&MER4-int|1667|7376
		AC117453.1&LTR80A|47|573
		GPC6-AS1&MER74B|172|621
		GAPDHP75&MLT2B3|128|300
		DTX3&MamGypLTR2c|699|1041
		MIR2052HG&ERVL-E-int|1059|1490
		CASP1&MER76-int|5136|1053
		WBP2NL&HERVIP10F-int|2441|5296
		AKR1C3&MLT1H|3|524
		MS4A4A&LTR16D|582|644
		MS4A4A&LTR79|2|180
		OVOL1&ERVL-E-int|4782|5236
		LINC02100&MER41B|497|633
		MIR6503&HERVL-int|780|5654
		SLC44A4&MLT1C2|3|552
		LINC01241&MER4-int|3836|8270
		AC232323.2&MER65-int|3680|1190
		AL162726.3&ERV3-16A3_I|2604|3593
		AC110992.1&MER77|88|516
		NUDCD1&MLT1F1|39|569
		AC090502.4&ERVL-B4-int|1|4490
		TMTC1&MLT2C2|1|422
		MYOF&MER31A|1|479
		AC117453.1&LTR41|349|750
		ATP6V1C2&EUTREP16|418|517
		TMEM97P2&MLT1I|35|143
		AP001257.1&MER76-int|3359|2830
		LINC01655&MER68B|236|564
		AP001342.1&THE1D|71|344
		AP001257.1&LTR79|139|318
		LINC01692&MLT2D|1|561
		AC090502.1&LTR49-int|1|1854
		MS4A4A&LTR101_Mam|309|520
		BLVRA&HERVIP10FH-int|1592|5099
		RN7SL795P&MLT2B2|24|531
		UGT3A2&MER70-int|4422|4882
		RUFY4&MER52D|674|1449
		AL391427.1&MER51-int|2444|4744
		TMPRSS13&LTR27|2|604
		TRPS1&LTR37-int|93|2367
		AC090502.4&LTR49-int|1|1854
		SYT6&LTR78|29|1275
		MIR6503&MLT2A2|1|237
		MYOF&MLT1H1|1|443
		LINC01088&ERVL-E-int|3718|3864
		LINC01085&MLT1I|32|404
		AC007611.1&LTR37-int|228|801
		MS4A4E&MSTD|901|1735
		AKR1C1&MER41-int|2852|3094
		AC007728.3&MamGypLTR3a|3|978
		LINC01655&LTR79|2|444
		LINC01701&MER76|1|257
		LINC02307&MER61-int|1558|3659
		AL137246.1&MLT1C2|14|348
		C3orf56&LTR38-int|3126|3513
		AC115837.2&ERVL-E-int|124|765
		LINC01701&MER92A|53|359
		GPC6&MER11A|1053|1266
		ZNF662&LTR25-int|34|7154
		MS4A4E&LTR65|311|649
		AP001257.1&HERVL18-int|4574|1473
		AC124319.4&ERVL-B4-int|1075|1220
		NOD2&LTR16C|180|484
		AP001342.1&MLT2D|1|561
		GTSCR1&MLT1C2|387|461
		ANXA2R&MER4-int|3970|4299
		HIST1H2APS4&LTR33|100|514
		AC005495.1&ERV3-16A3_I|2181|2815
		NUDCD1&MER101|205|346
		AC021171.1&MLT1O|232|310
		MS4A4E&LTR101_Mam|309|520
		NUDCD1&THE1B|823|808
		AP002762.1&LTR104_Mam|350|1159
		PI15&ERV3-16A3_I|3617|4599
		AC015468.3&MLT1I|35|143
		AC099754.1&MLT1F1|159|389
		AC091181.1&MLT2C1|6|289
		NRG4&MER68|43|520
		AC117453.1&LTR85a|158|568
		LINC01122&LTR16B2|2|454
		BCL2L11&LTR49-int|694|6064
		AC136601.1&LTR78|1053|1288
		MS4A6A&MLT1E|1|278
		PI15&LTR8A|3|725
		AKR1C1&HERVK14-int|1|2861
		AC005154.2&LTR41C|552|684
		MIR2052HG&LTR89B|170|574
		PRELID3BP7&MER4-int|4313|5109
		AC027104.1&MER68|43|520
		HCP5&ERV3-16A3_I|2273|3394
		AC115837.2&ERV3-16A3_I|3617|4599
		LINC01701&MLT1-int|602|924
		MS4A4E&HERVL-int|780|5654
		CLSTN2&MLT1L|112|477
		LINC-PINT&MLT2D|0|554
		ANXA2R&MER4-int|3945|4299
		HSH2D&MLT1M|599|73
		TMEM261P1&MER110-int|2903|3898
		LINC01692&THE1D|71|344
		PCDH17&LTR8|105|586
		GPC6&MLT1M|5|670
		NUAK1&MLT1K|1|217
		TMTC1&LTR33A|90|201
		TMEM261P1&ERVL47-int|939|4307
		CLSTN2&LTR33B|83|420
		AC110992.1&LTR85a|158|568
		DTX3&MLT1J-int|346|415
		LILRA5&MER66B|412|486
		LINC01446&MLT2B4|163|506
		CLSTN2&LTR16A2|74|425
		CLSTN2&LTR16E2|506|62
		AP000920.1&LTR88c|576|261
		C3&MSTD|6|130
		AC008659.1&MLT1K|467|554
		AC015468.4&MLT1I|35|143
		RNF165&MER89|4|557
		SOX21-AS1&MLT1M|218|454
		RNU6-403P&MER68B|236|564
		AC008659.1&MER74B|71|611
		AL391427.1&MER41-int|2852|3094
		AKR1C1&MER51-int|2444|4744
		NUDCD1&ERVL-B4-int|1268|4446
		AC007728.2&LTR84a|72|685
		LRRC3B&LTR78|757|547
		MS4A4E&LTR2|1|461
		ZNF536&LTR78|527|777
		JCAD&MSTD|2|388
		AC115837.2&LTR16|110|328
		RNU6-403P&MER39|348|359
		MS4A4A&MLT2A2|1|237
		CLSTN2&LTR78B|903|1251
		NAA11&ERVL-E-int|3865|5248
		AL121908.1&MLT1G1|232|347
		MS4A4A&LTR65|311|649
		AC241520.1&LTR53-int|297|588
		LINC01701&LTR33B|2|501
		AC090502.4&MLT2B2|1|473
		FLVCR2&MLT1F1|180|568
		NAA11&MLT1K|156|421
		DTX3&MamGypLTR2c|44|462
		NAPSB&LTR8A|4|599
		CADPS2&MER101|1|349
		AP001342.1&ERVL-B4-int|3298|3930
		TRIM6&LTR37B|3|465
		AC015468.2&LTR16C|369|120
		TYMP&MER57F|119|434
		GAPDHP75&LTR1A2|15|837
		LINC01655&MamGypLTR1b|154|628
		MS4A6A&MER76-int|3359|2830
		ANXA2R&MER4-int|4313|5109
		MS4A4E&MER76-int|3359|2830
		NAA11&MLT1J2|837|550
		LINC02257&LTR79|2|444
		AC115837.2&LTR89B|170|574
		PSMB9&LTR42|26|155
		PRELID3BP7&LTR57-int|3511|1832
		SNORD116-15&MER110-int|2903|3898
		BACE2&MER110-int|2568|2079
		AC009950.1&LTR40b|421|578
		SP140&HERV16-int|10|674
		RNF133&MER101|1|349
		MS4A4A&MLT1L|453|606
		NAA11&ERVL-E-int|3718|3864
		AC099754.1&MLT1K|8|563
		ANXA2R&MER34B-int|5037|5200
		TMPRSS13&LTR104_Mam|26|745
		ANXA2R&MER34C2|10|93
		AC092969.1&LTR16A|41|451
		C3orf56&MER90|161|414
		RNU2-29P&MLT2B4|163|506
		ZNF716&MLT1E1|4|133
		G0S2&MER110A|1|491
		AC011632.1&MLT2B2|202|313
		AC008945.2&LTR57-int|3511|1832
		AP001257.1&MLT1L|453|606
		AL450163.1&MamRep605b|758|143
		AF178030.1&MLT1A|31|363
		AJAP1&LTR48B|1|643
		NUDCD1&MER61-int|1|807
		LINC01446&MER21C|39|913
		CLSTN2&MLT2B2|103|464
		BANF1P4&LTR12C|1041|538
		MS4A4A&MSTD|12|1723
		APOBEC3F&LTR2C|89|501
		ZNF99&HERV17-int|2430|6019
		LINC01088&MSTD|32|176
		AKR1C2&HERVK14-int|1|2861
		LRRC3B&LTR16C|28|489
		GTSCR1&MamGypLTR3a|398|833
		AF178030.1&LTR37-int|93|2367
		LINC01692&MLT1A|94|370
		KIF19&MLT1C|201|266
		TRIM69&MER21B|30|838
		AP000235.1&ERVL-B4-int|3298|3930
		AC008659.1&MLT1A|8|327
		CLSTN2&MLT1H2|12|1397
		MIR2052&ERV3-16A3_I|3617|4599
		BACE2&PRIMA4-int|3284|4986
		AC008945.2&MER4A1_v|470|130
		RAB7B&LTR78|1|820
		CAMTA1-DT&MER31B|329|137
		GAPDHP75&LTR41|1|194
		DTX3&Eutr18|236|357
		RHEX&LTR78|1|820
		TMEM176A&MER34B-int|299|5056
		AL691515.2&MLT1D|7|399
		LINC01692&ERVL-B4-int|3298|3930
		MIR2052&LTR78|911|1067
		AL162726.3&LTR78B|303|878
		TMTC1&MLT1J2|2|399
		MS4A6A&MSTD|901|1735
		AC015468.1&LTR16C|369|120
		GALNT3&MSTB|5|262
		MS4A4A&HERVL18-int|4574|1473
		AKR1C1&MLT1A0|96|365
		AC090502.1&ERVL-B4-int|1|4490
		AC127526.2&HERVE-int|5320|2493
		DTX3&MLT1J-int|929|1191
		GBP2&LTR45B|12|456
		AC011632.1&ERVL-E-int|1059|1490
		MS4A4E&LTR108b_Mam|2|495
		SEMA6D&MER92-int|1130|4088
		GAPDHP75&MER76|454|237
		PCDHB19P&ERV3-16A3_I|1759|3107
		RNU6-403P&LTR48B|544|100
		RN7SL795P&MLT1H1|173|547
		AC015468.1&MLT1I|35|143
		AC245128.1&LTR1A2|155|682
		ANXA2R&MER4-int|1667|7376
		AKR1C3&MER51-int|2444|4744
		AC099754.1&MER57D|233|401
		AL162726.3&HERV16-int|1|671
		AC090502.1&MamRep1527|359|595
		RPS3AP39&HERVK-int|5164|5618
		GLDN&HERV17-int|1676|2934
		PTCHD3P2&THE1A|1102|529
		MS4A4E&MLT1L|453|606
		AL078459.1&MLT1J1|304|140
		AKR1C3&HERVK14-int|1|2861
		AP002762.1&LTR104_Mam|684|825
		LINC01088&MSTD|177|393
		NUDCD1&LTR78B|788|508
		AP001342.1&MLT1A|94|370
		AC011632.1&MLT1J|18|1369
		LINC01748&MER4D|1|902
		AC073073.1&MLT2B5|1|639
		RUFY4&MLT2F|1|174
		AC120036.1&MER89-int|4773|5727
		RNU6-403P&MamGypLTR1b|154|628
		AKR1C1&MER51-int|1244|6572
		LINC02257&MER39|348|359
		IFI6&MLT2F|8|655
		MS4A4E&LTR79|139|318
		RUFY4&MER34B-int|315|5040
		AL391427.1&MLT1A0|96|365
		AP000235.1&THE1D|71|344
		AP001257.1&HERVL-int|296|779
		SLC12A3&LTR16A1|259|451
		AC007728.2&MamGypLTR3a|3|978
		MTMR11&MamRep605|50|799
		MIR2052HG&LTR8A|3|725
		AKR1C1&MLT1H|3|524
		SV2A&MamRep605|50|799
		LINC02205&LTR16A|232|450
		AC090502.4&ERVL-B4-int|4477|5148
		AKR1C2&MER41-int|2852|3094
		AL162726.3&LTR40b|3|460
		CLSTN2&LTR84b|10|751
		BACE2&MLT1C|171|198
		MS4A6A&MLT1L|453|606
		GCNT4&MLT1J|78|512
		AC127526.2&HERVK-int|5164|5618
		AC241520.1&MLT1D|632|974
		GPC6&MER52A|8|1747
		LILRP1&LTR1A2|155|682
		PI15&MLT2B2|202|313
		RPS3AP39&HERVE-int|5320|2493
		SLIT2&MER83B-int|3397|1481
		AKR1C2&PABL_B-int|2438|4684
		MS4A4A&MLT1E|1|278
		SOBP&MLT1M|117|555
		AL691515.2&LTR12C|3|1574
		CASP1&MER76-int|1066|5123
		AC117453.1&MLT1A0|102|343
		AL445490.1&MLT2F|8|655
		DTX3&MLT1J-int|541|801
		APOL3&LTR57|42|369
		LRRC3B&MLT1F1|159|389
		GPC6&MER74B|172|621
		LRRC3B&MER57D|1|232
		LINC01088&ERVL-E-int|5249|5661
		AC079466.1&LTR2C|41|200
		MS4A4A&MSTD|1|320
		NUDCD1&MLT1H|257|310
		GAPDHP75&MLT1H2|6|470
		ALKAL1&HERVL-int|3045|2712
		PRKAG3&LTR10F|268|461
		BIVM&MLT1C2|14|348
		NUDCD1&ERVL-E-int|5256|411
		AL031846.2&LTR2C|89|501
		AC092175.1&MLT1E1|4|133
		LAMP3&HERV16-int|4183|813
		LINC01683&MLT1J|197|476
		NAA11&ERVL-E-int|5249|5661
		AC008659.1&MLT1J|307|510
		TMEM176B&MER34B-int|299|5056
		GPC6&LTR45B|84|405
		PRELID3BP7&MER34C2|10|93
		MS4A6A&LTR101_Mam|309|520
		CACHD1&MLT1A|0|1735
		MS4A6A&HERVL-int|296|779
		AC092175.1&THE1D|102|1631
		AC110992.1&LTR41|349|750
		LINC02257&LTR48B|544|100
		NAA11&MLT1J|375|480
		BLVRA&HERVIP10FH-int|687|5102
		AC124319.3&ERVL-B4-int|1075|1220
		SGSH&ERVL-B4-int|1075|1220
		MS4A4E&LTR1D1|13|886
		PRELID3BP7&MER4A1_v|470|130
		OTOF&LTR71A|2|456
		MIR6503&HERVL18-int|4574|1473
		AC022762.1&HERVK11-int|206|872
		GPC6-AS1&MER11A|1053|1266
		SNX20&LTR16C|180|484
		MS4A4A&HERVL-int|780|5654
		NOD2&MamGypLTR3a|3|978
		TNNI3&LTR16A|22|429
		COL24A1&MER41B|456|601
		MIR6503&MSTD|12|1723
		AC007611.1&MLT1J|101|391
		ZNF716&THE1D|102|1631
		AC008945.2&MER4-int|3945|4299
		AC011632.1&LTR8A|3|725
		LINC01241&MLT1L|196|440
		TMTC1&MLT2B4|8|512
		MIR6503&LTR101_Mam|309|520
		GBP3&LTR45B|12|456
		NUDCD1&MLT1H2|382|487
		MIR2052&MLT1J|18|1369
		AOC1&MER34B-int|299|5056
		AP000235.1&MLT2D|1|561
		SGSH&ERVL-B4-int|112|541
		GAPDHP75&LTR51|98|825
		RN7SL751P&LTR48|164|786
		AKR1C8P&MLT1A0|96|365
		RNU6-403P&LTR79|2|444
		MIR2052&LTR89B|170|574
		AC008659.1&MLT1A1|7|138
		AC117453.1&LTR41|216|354
		APOL4&LTR57|42|369
		AC011504.1&LTR78|527|777
		CLSTN2&MLT1A1|117|398
		SLC44A3&LTR82A|308|564
		ZNF716&LTR24C|269|366
		SLC44A3&LTR35B|1|605
		GTSCR1&ERVL-E-int|5309|358
		MIR6503&HERVL-int|296|779
		MS4A4E&HERVL18-int|4574|1473
		MIR6503&MSTD|901|1735
		AC026273.1&MLT1L|116|201
		COL24A1&ERVL-E-int|2983|4211
		TMTC1&LTR48B|11|589
		NRSN2&MLT1H2|93|396
		CETP&LTR16A1|259|451
		AKR1C3&MLT1A0|96|365
		AC026273.1&MLT1D|274|503
		ZNF536&LTR16C|47|442
		MIR2052&MLT2B2|202|313
		APOBEC3G&LTR2C|89|501
		AC016831.1&MLT2D|0|554
		MS4A4E&MSTD|12|1723
		AC009093.7&MLT2C1|60|337
		SNX20&LTR84a|72|685
		LINC02257&MER68B|236|564
		AC117453.1&MamRep605|79|300
		RAP2A&LTR12E|1|1579
		AC090502.4&THE1C|745|835
		AC063976.2&LTR16E2|405|546
		AP001257.1&LTR2|1|461
		AC009974.1&LTR10F|268|461
		AKR1C3&PABL_B-int|2438|4684
		NAA11&LTR41B|23|377
		AC110992.1&LTR41|216|354
		NUDCD1&MER101|347|474
		CHRNB2&HERV9NC-int|1|5284
		FAS&MLT1I|25|386
		WDR86&MLT1J|172|272
		SV2A&MLT1D|1|441
		HPD&THE1A|360|1580
		AL353807.1&HERVK-int|2002|5534
		CD101&LTR72|2|519
		RN7SL795P&ERV3-16A3_I|485|4741
		SNORD116-15&ERVL47-int|939|4307
		PLEKHA4&LTR55|45|547
		NAA11&MLT1J2|1059|328
		UGT3A2&MER70-int|3966|4421
		MS4A4E&MLT2A2|1|237
		AC090502.1&MLT2B2|1|473
		CCDC168&MLT1C2|14|348
		AC090502.1&ERVL-B4-int|4477|5148
		AC009949.1&HERV16-int|10|674
		AC009974.2&LTR10F|268|461
		AC099754.1&LTR16C|150|537
		AKR1C2&MLT1H|3|524
		LINC01655&MER39|348|359
		AC136601.1&MLT1A1|7|138
		AL031846.2&MSTD|229|179
		AC092175.1&MLT1L|1|669
		AC110992.1&MLT2B1|2|559
		AJAP1&MLT1B|71|319
		LINC01241&MER4-int|993|2486
		PRELID3BP7&MER31-int|3882|4124
		AC007611.1&MER51-int|3172|4874
		RAB7B&LTR78|821|1131
		KCNK12&LTR91|300|783
		AC008659.1&LTR33|435|80
		LINC02257&MLT1D|197|450
		LINC01088&MLT1K|156|421
		PRXL2AP1&MLT1A0|1|262
		AP003117.2&MLT1J|41|408
		MS4A4A&MER76-int|3359|2830
		AC009974.2&MER57-int|998|6539
		SYT15&LTR78|822|1294
		AC115837.2&ERVL-E-int|1059|1490
		OR56A1&HERVK11-int|206|872
		HLA-DOB&LTR42|26|155
		NUDCD1&LTR40b|90|461
		MIR6503&LTR79|2|180
		AKR1C8P&MER41-int|2852|3094
		LINC01088&MLT1J2|1059|328
		LINC01701&LTR1A2|67|770
		RPS3AP22&LTR82A|1|592
		RN7SL795P&MamGypLTR3a|398|833
		BIVM&MLT1G|496|575
		IL15RA&MLT1G3|39|187
		AC008659.1&MER4CL34|1|466
KO1 N	267	RNF144A-AS1&MER101-int|2286|6469
		FCRL1&HERVL-int|3456|5648
		PDE4B&LTR41|349|419
		FAM3B&PRIMA4-int|3284|4986
		IFIT1B&LTR12_v|1|686
		OR52K2&HERVIP10B3-int|5913|7603
		PDE4B&LTR33|96|491
		AC015911.11&MER51-int|6702|1114
		PDE4B&MamGypLTR3a|110|451
		IFIT1B&LTR48|8|739
		IFIT1B&LTR16B2|1|430
		PDE4B&MLT1A|262|112
		RN7SL854P&LTR37-int|1812|2987
		AL513493.1&MLT1J1|239|205
		OAS2&LTR39|627|156
		IFITM3&LTR2C|392|501
		ZC3HAV1&MER34|60|482
		IFIT1&MER68-int|0|2990
		EDARADD&MLT1J|88|424
		IMMP1LP2&MER4B|143|467
		PDE4B&HERVL-int|3178|2476
		FAM3B&LTR56|211|234
		OR52U1P&ERVL-B4-int|433|5281
		EXOC5P1&MER34|24|518
		IMMP1LP2&LTR101_Mam|59|715
		FAM3B&MLT1C|24|170
		EPHA7&LTR33A|382|520
		LINC02155&MER50-int|5843|1362
		OR52X1P&HERVK11-int|206|872
		OAS2&HERV16-int|501|584
		IMMP1LP2&MLT1C2|325|461
		IFIT3&MER68-int|0|2990
		OR52U1P&MSTB|1|254
		PDE4B&MLT1B|9|1051
		AL356056.2&LTR41B|355|403
		IMMP1LP2&LTR16A1|28|456
		EPSTI1&MER50|635|99
		CETP&LTR16A1|2|166
		OR52U1P&LTR75_1|287|546
		AC025524.2&LTR49|1|112
		LINC02605&ERVL-E-int|969|2419
		IFIT1B&LTR24|1|465
		PDE4B&MLT1M|127|461
		DDX60&LTR12F|91|519
		IMMP1LP2&HERV16-int|501|584
		SLC30A10&MLT1H|886|1402
		KLHDC7B&MER34B-int|1564|1733
		OR52U1P&MLT1C|276|466
		IFIT3&LTR48|8|739
		PML&MER34A1|287|284
		LINC02155&LTR49|1|112
		IFIH1&LTR12C|3|188
		ZC3HAV1&MLT1J|2|413
		AC004551.1&HERV16-int|501|584
		AC010642.2&HERVK3-int|7015|7199
		AL513493.1&LTR16A|5|450
		TRIM22&MSTB|1|254
		HERC6&MER34A|459|560
		HERC6&HERV4_I|4010|4118
		FCRL1&ERVL-B4-int|2861|2853
		U62317.1&MER34B-int|1564|1733
		PEX5L&LTR103b_Mam|189|485
		IMMP1LP2&LOR1b|32|461
		IFIT1B&MER68-int|0|2990
		RNF144A-AS1&MER68|157|563
		PDE4B&ERV3-16A3_I|687|4539
		HERC5&LTR80B|458|126
		AIM2&MER61-int|4884|333
		PDE4B&LTR16A|140|449
		AC010319.1&LTR8A|1|192
		RN7SL854P&MER49|180|923
		AL513493.1&MER54A|1|901
		RSAD2&MER101-int|133|353
		ANXA10&LTR83|520|260
		IFIT1&LTR48|8|739
		JUP&MLT1J|8|199
		CLIC5&LTR81B|917|476
		CD5L&HERVL-int|3456|5648
		BATF2&MLT2D|5|361
		LY6E&MER21A|711|930
		OR52U1P&LTR75_1|1|290
		KNOP1P1&MLT1A1|64|344
		RN7SL854P&LTR78B|813|1127
		AC023825.2&LTR16A1|2|166
		CMPK2&LTR85c|56|546
		RN7SL854P&LTR41|349|419
		RNF144A-AS1&HUERS-P3-int|224|8695
		ODF3B&MER34B-int|1564|1733
		IMMP1LP2&HERV16-int|272|480
		BISPR&LTR8A|1|192
		IFIT1B&MER72|1|632
		AC104389.4&ERVL-B4-int|433|5281
		CMPK2&MER101-int|133|353
		AL513493.1&LTR37-int|1|320
		TAGAP&MLT1C2|18|385
		AC136475.1&LTR2C|392|501
		HERC5&MER34A|459|560
		IMMP1LP2&HERV16-int|585|1582
		AC004551.1&LTR39|627|156
		RN7SL854P&LTR67B|1|119
		PPM1K&MER34A|459|560
		IFIT5&LTR48|8|739
		EPSTI1&LTR91A|702|281
		PDE4B&LTR67B|1|119
		AC104389.4&MSTB|1|254
		IFIT1B&HERV9N-int|1|5372
		PDE4B&LTR78B|813|1127
		PDE4B&MLT1B|301|437
		PTGFR&MLT2B5|0|601
		FCRL1&LTR103b_Mam|157|391
		IFI16&MER61-int|4884|333
		RN7SL854P&MLT1J|109|512
		ZDHHC4P1&LTR91A|702|281
		AC104837.2&MLT2B5|644|73
		PDE4B&LTR16A1|39|417
		AL513493.1&MLT1A|262|112
		ERAP2&LTR16A2|159|440
		IMMP1LP2&ERV3-16A3_I|3053|2173
		PDE4B&MER49|180|923
		IMMP1LP2&LTR33B|472|148
		HERC5&HERV4_I|4010|4118
		PDE4B&LTR52|16|221
		IMMP1LP2&MLT2B1|234|286
		HESX1&ERVL-E-int|4341|5583
		AL513493.1&LTR67B|1|119
		IL4I1&MER77|7|594
		TTC39B&LTR37B|246|466
		OAS3&LTR39|627|156
		EPSTI1&MLT1J1|71|160
		ZC3HAV1&LTR69|41|547
		IFIT2&MER68-int|0|2990
		AC010642.2&HERVK3-int|4235|6276
		AC104389.4&LTR1|3|579
		IFIT2&LTR48|8|739
		FAM3B&LTR49|569|26
		OAS3&HERV16-int|501|584
		AC064801.2&Eutr18|250|381
		OASL&MLT1A0|101|157
		RN7SL854P&MLT1L|308|608
		AC136475.2&LTR2C|392|501
		OR52U1P&LTR1|3|579
		HERC5&LTR91|143|251
		PDE4B&HERV16-int|3550|1676
		ADAR&MER66A|73|118
		AL390728.5&HERVP71A-int|1382|1962
		PDE4B&MLT1D|4|503
		CD5L&ERVL-B4-int|2861|2853
		IMMP1LP2&LTR26C|355|184
		IFI44L&MLT2B5|644|73
		TMCC3&MLT1K|385|210
		SYT10&LTR91|17|857
		NLRC5&LTR16A1|2|166
		PDE4B&LTR16A|5|450
		OSMR-AS1&MER65-int|3563|1307
		AC010642.2&HERVK3-int|6277|7014
		AC092803.2&MLT1J|1|439
		FAM3B&MLT1A0|275|133
		RN7SL854P&MamGypLTR3a|110|451
		AL390728.5&MER92B|37|636
		ENDOD1&MamRep605|170|496
		PDE4B&MSTA|1088|1631
		CD5L&LTR16E1|97|506
		OR52U1P&MER76-int|1368|1477
		ZDHHC4P1&MER50|635|99
		IFIT5&MER68-int|0|2990
		IFIT1B&LTR24B|280|187
		FAM3B&MER110-int|2568|2079
		RNF144A-AS1&MLT1A|54|354
		NRIR&MER101-int|133|353
		RSAD2&LTR85c|56|546
		RN7SL854P&MLT1J1|239|205
		RNF144A-AS1&MLT1J1|24|488
		AL162414.1&MamGypLTR1c|465|747
		AL162414.1&ERV3-16A3_I|3867|5226
		AKR1C4&LTR33A_v|103|428
		IMMP1LP2&ERV3-16A3_I|2080|3146
		PLSCR1&LTR24C|524|635
		IFITM1&LTR2C|392|501
		NRIR&LTR85c|56|546
		LY6E-DT&MER21A|711|930
		HERC5&HERV4_I|3707|4009
		CCDC194&LTR8A|1|192
		FAM3B&MLT1H|0|512
		PDE4B&ERV3-16A3_I|4563|4818
		TRIM22&ERVL-B4-int|433|5281
		SAMD9&MER4-int|5828|6596
		KIAA0040&MLT1J2|42|448
		AL513493.1&LTR37-int|1812|2987
		TRIM22&LTR1|3|579
		FCRL1&LTR16E1|97|506
		RN7SL854P&MLT1A|262|112
		PDE4B&MLT1J|28|162
		TRIM22&MER76-int|1368|1477
		RN7SL854P&MER54A|1|901
		FAM3B&MLT1C|171|198
		HERC6&LTR91|143|251
		AC064801.1&Eutr18|250|381
		RNF144A-AS1&MSTA|3|46
		AL513493.1&MER49|180|923
		IFT74-AS1&MER67A|348|543
		IFIT1B&LTR24B|177|458
		IFIT1B&LTR24B|2|574
		AC104389.4&MER76-int|1368|1477
		AL513493.1&MLT1J|109|512
		IMMP1LP2&LTR39|627|156
		HERC6&LTR80B|458|126
		AL390728.1&MER92B|37|636
		PDE4B&LTR78B|431|511
		PNPT1&ERV3-16A3_I|17|1019
		PDE4B&MLT1L|308|608
		APOL6&MER41-int|2939|5944
		IFIT1B&LTR24B|469|107
		ZDHHC4P1&MLT1J1|71|160
		ANXA10&LTR12F|91|519
		OAS1&LTR39|627|156
		RNF144A-AS1&MER101-int|133|353
		PDE4B&LTR37-int|1812|2987
		IFI44&MLT2B5|644|73
		OR52U1P&MER76-int|383|758
		PLSCR4&MER57A-int|6|247
		HERC6&HERV4_I|3707|4009
		RNF144A-AS1&MER101-int|354|4373
		PDE4B&ERV3-16A3_I|2036|3190
		SECTM1&MLT2F|182|440
		AC106881.1&MLT1E1A|487|193
		OR51R1P&HERVIP10B3-int|5913|7603
		SAMD9L&MER4-int|5828|6596
		AL590783.1&HERV16-int|3476|2281
		FAM3B&MLT1F1|258|311
		PDE4B&MER54A|1|901
		HERC5&HERV4_I|4269|4552
		RNF144A-AS1&LTR33A_v|372|465
		ADAR&LTR47A2|3|365
		RN7SL854P&LTR37-int|1|320
		FAM3B&MER41A|18|443
		AL390728.5&MER57D|1|237
		PDE4B&HERV16-int|3476|2281
		PDE4B&LTR37-int|502|1811
		CD5L&LTR103b_Mam|157|391
		RN7SL854P&LTR16A|5|450
		AL513493.1&MamGypLTR3a|110|451
		FAM3B&LTR49|402|193
		NT5C1B&MER4A|1|629
		CXorf21&LTR16|9|436
		IFIT1B&MER68-int|1443|1547
		AC025524.2&MER50-int|5843|1362
		PDE4B&MLT1J|109|512
		HELB&MLT2B3|62|492
		IFIT1B&LTR88a|509|307
		AC010642.2&HERVK3-int|28|4234
		OAS1&HERV16-int|501|584
		PDE4B&MLT1J1|239|205
		AL390728.5&HERVP71A-int|5|1393
		DDX60&LTR83|520|260
		AL513493.1&LTR37-int|502|1811
		PDE4B&MLT1B|946|1371
		U62317.4&MER34B-int|1564|1733
		HERC6&HERV4_I|4269|4552
		RNU1-100P&HERV17-int|7513|7547
		RN7SL854P&LTR37-int|502|1811
		IFIT1B&MLT2B1|52|468
		AC004381.3&MER57E2|1|402
		PNPT1&MLT1J|94|470
		PPP1R2P1&HERV16-int|310|576
		PDE4B&HERV16-int|3728|1268
		RNF144A-AS1&MSTA|47|427
		PDE4B&LTR37-int|1|320
KO2 N	243	PLAGL1&MLT1B|238|422
		GBP5&LTR2B|313|170
		DPYD-IT1&LTR78|1|793
		RAD1P2&MER61-int|1099|4118
		IL15&MSTD|747|1733
		RN7SL834P&LTR49-int|2896|3743
		ATP10A&PrimLTR79|1|445
		AC016831.5&MLT2D|160|254
		HYMAI&MLT1B|238|422
		XRN1&HUERS-P3b-int|1177|2641
		DPYD-IT1&MLT1H|24|1405
		RAD1P2&MER41E|65|820
		MTND5P14&MamRep605|402|447
		DPYD-IT1&LTR39|1|766
		GBP5&LTR89B|71|673
		AC099343.3&LTR40a|334|519
		ATP10A&LTR41|434|626
		SLC44A3-AS1&LTR16C|1|486
		CASP10&MER76-int|5136|1053
		APOL2&ERVL-int|1627|2202
		GBP1&MLT2D|56|358
		APOL1&ERVL-int|1627|2202
		NCOA4P2&LTR52|22|399
		AC018644.1&MLT1J|2|413
		NCOA4P2&HERV4_I|690|2605
		VEPH1&HERVL-int|1739|3915
		RNU1-100P&MLT1C2|42|459
		MTCO3P11&MamRep605|402|447
		NCOA4P2&MER51C|138|640
		GBP3&MLT2D|56|358
		AC021237.1&MER101B|10|329
		MTCO1P11&THE1C|128|1503
		AC021237.1&LTR78B|788|508
		INSL6&MLT1A1|110|401
		AC058791.1&MLT2D|160|254
		GBP5&MLT1E3|436|616
		RAD1P2&LTR82A|301|547
		AC124319.4&MSTB2|63|394
		PDSS1P1&MamRep605|402|447
		MYOF&LTR104_Mam|518|1151
		RAD1P2&THE1D|1|1578
		AC023449.2&MER57A-int|2980|3603
		SP140L&MER41G|59|826
		NCOA4P2&HERV4_I|1|530
		AC023449.2&MER57A-int|316|791
		CSNK1G2P1&THE1C|128|1503
		FGD2&MLT1B|51|438
		RN7SL834P&LTR84a|454|303
		MTCO3P11&MLT1A1|110|401
		NCOA4P2&MER51C|1|69
		APOL4&ERVL-int|1627|2202
		MTATP6P11&MLT1M|14|326
		RAD1P2&LTR82A|309|711
		AC092944.1&HERVL-int|1739|3915
		AC018644.1&MER34|60|482
		NCOA4P2&LTR26E|12|610
		TUBA8&MSTA|223|428
		VN1R17P&HERVP71A-int|5|1393
		PLAGL1&MamGyp-int|28|827
		IKZF2&LTR16A2|4|495
		MTND5P14&THE1C|128|1503
		MTCO1P11&MLT1M|14|326
		AC124319.5&MSTB2|63|394
		DPYD-IT1&LTR91|502|372
		CLIC5&LTR50|1|760
		JAK2&MLT1A1|110|401
		GBP5&MLT1K|281|585
		MTCO1P11&MLT1A1|110|401
		PPM1K-DT&LTR48B|135|509
		PDSS1P1&MLT1M|14|326
		PPM1K-DT&LTR26E|12|610
		AC023449.2&PrimLTR79|1|445
		RAD1P2&LTR82A|488|642
		LINC00278&MER4B-int|6299|459
		AC021237.1&MLT1H|257|310
		ADAM19&MER92B|439|636
		NCOA4P2&MLT2D|52|503
		AC016831.7&MLT2D|160|254
		MTCO3P11&THE1C|128|1503
		LINC00278&LTR19A|1|437
		DPYD-IT1&LTR89|480|745
		CXCR2P1&MER101-int|2756|3272
		CSNK1G2P1&MLT1A1|110|401
		LRRN2&ERVL-E-int|3168|4310
		VN1R17P&HERVP71A-int|1382|1962
		MTCO1P11&MamRep605|402|447
		FDPSP3&LOR1-int|7755|365
		AC021237.1&HERVH-int|3712|6016
		TCF3P1&MamRep605|402|447
		MTCO3P11&MLT1M|14|326
		AC092944.2&LTR33A|90|379
		AC021237.1&LTR79|270|351
		JAK2&MamRep605|402|447
		LINC00278&LTR39-int|5190|3853
		VEPH1&LTR33A|90|379
		CXCR2P1&MER65-int|1195|3675
		SPSB1&ERVL-int|959|1821
		AC016831.7&MST-int|968|1032
		AC241377.3&LTR49|78|234
		XRN1&HERV17-int|1679|5270
		AC058791.1&MST-int|968|1032
		NFKBIZ&MLT1E3|1|426
		RN7SL834P&ERVL-E-int|738|5019
		AC092944.2&LTR78B|392|1152
		CXCR2P1&MER65-int|694|4176
		PPM1K-DT&MER34A|105|466
		IFI6&THE1B|181|183
		PDSS1P1&THE1C|128|1503
		CLRN3&ERVL-int|5|1662
		AC099343.2&LTR40a|334|519
		AC009949.1&HERVL40-int|1288|4242
		SP140&HERVL40-int|1288|4242
		PPM1K-DT&MER65B|1|159
		MYOF&MLT1O|110|247
		JAK2&THE1C|128|1503
		AC092944.1&LTR78B|392|1152
		XRN1&HUERS-P3b-int|4489|6946
		TRIM34&LTR75_1|287|546
		AC092944.2&MLT2B3|1|373
		DPYD-IT1&LTR16D|147|634
		PLAGL1&MLT1J|1|313
		MTND4P23&MER76-int|1066|5123
		CXCR2P1&MER34B-int|315|5040
		HEG1&Eutr10|62|427
		GCH1&LOR1-int|7755|365
		GBP4&LTR21B|264|437
		MTATP6P11&MamRep605|402|447
		XRN1&HERV17-int|5257|6019
		SLC12A8&Eutr10|62|427
		LINC00513&MLT2D|160|254
		XRN1&LTR101_Mam|252|423
		MTND5P14&MLT1M|14|326
		ATP10A&MER57A-int|316|791
[truncated: 7,564 more rows]
