# Supplementary material for: Endogenous Retrovirus Elements Are Co-Expressed with IFN Stimulation Genes in the JAK–STAT Pathway
Source: Viruses. 2022 Dec 24;15(1):60. doi: 10.3390/v15010060 (PMC9861321; doi:10.3390/v15010060)
Supplement: Supplementary file 1 [file viruses-15-00060-s001.zip › Supplementary Table S3 Genes in the heat map.xlsx]

## Sheet: Sheet1
Supplementary Table S3 Genes in the heat map
group	N	KO1	KO2
ZNFX1	2.06436	1.71468	1.50723
ZDHHC4P1	8.17271	10.7178	3.26201
Z84484.1	7.335	7.43673	7.11009
VSIG10L	1.21272	1.0628	1.2271
VCAM1	9.50569	5.84243	7.83743
USP18	4.34206	3.94229	2.81306
UBE2L6	3.20156	4.50942	3.59811
U62317.4	2.26621	4.61084	1.92786
U62317.1	3.15722	3.25948	2.3636
TTC39B	1.62055	4.51163	1.45814
TRIM69	2.85761	3.06615	1.96216
TRIM25	1.91464	1.48548	1.04087
TRIM22	5.86094	7.48362	3.78629
TRIM21	1.61325	1.73641	1.15223
TMEM97P2	3.04807	2.17206	5.48921
TAP2	1.15908	1.27174	1.12045
SYT15	3.45469	1.99523	1.80913
STAT2	2.34306	2.18531	1.96431
STAT1	3.22235	3.27857	1.80608
STAP1	4.10757	5.30374	4.83197
SP140L	1.48006	1.17643	1.3648
SP140	1.94479	2.54394	1.67172
SOCS1	2.90024	3.08985	3.38755
SNRPGP5	2.99253	2.92278	6.25454
SMTNL1	6.03282	5.89038	4.56589
SLFN5	1.55851	1.9667	2.47457
SLC44A3	1.02575	1.81417	2.01707
SLC30A10	3.48488	5.60159	2.44377
SLC12A8	2.92052	3.54492	3.00827
SERPING1	4.5762	8.06893	6.74268
SCIMP	1.46841	1.67196	3.22057
SAMD9L	4.47611	4.3537	2.63792
SAMD9	2.8948	2.82613	1.93566
RTP4	2.06406	2.48122	1.87295
RSAD2	3.87682	4.50795	3.12441
RNU7-40P	2.7106	3.17081	1.72324
RNU1-100P	2.49345	1.41325	1.97012
RBM43	2.8277	1.78204	2.12881
RBCK1	1.06177	1.30923	1.00369
PXT1	3.29238	3.79653	3.44753
PSMB9	1.54626	2.49	1.67667
PSMB8-AS1	1.45756	1.56237	1.59904
PPM1K	1.50423	1.2771	1.26276
PNMA2	2.04382	6.15242	3.31713
PML	2.31904	2.25407	1.96161
PLSCR1	1.89462	2.48669	1.7745
PLEKHA4	2.2872	3.26868	2.00653
PLA2G2F	-1.24822	7.00571	4.20611
PARP9	4.47601	4.2142	2.56395
PARP14	3.40303	3.58434	2.3352
PARP12	2.40918	2.15808	2.02288
ODF3B	1.30194	2.31416	1.61634
OASL	5.649	7.30992	3.4766
OAS3	4.80563	5.70225	3.60105
OAS2	5.57406	6.1141	2.82762
OAS1	5.44889	6.39898	2.96027
NTNG2	3.64813	4.19676	2.82653
NRIR	2.82593	3.08677	2.1774
NMI	1.36147	1.36455	1.28621
MYOF	1.07468	1.51418	2.34345
MLKL	1.45675	2.09298	1.82825
LRRIQ4	1.21889	1.37577	1.91708
LINC-PINT	1.63294	1.10132	2.00202
LINC02155	3.25665	6.79724	4.06412
LINC02153	1.32121	2.46181	5.82619
LINC02100	1.77162	2.57972	1.90562
LINC00607	3.08764	3.82147	2.89324
KLHDC7B	1.13991	3.94975	4.108
IRF6	2.69845	4.32823	2.431
IRF1	2.41734	2.61729	2.4137
IL15	3.7692	2.97216	2.43017
IGHEP2	2.04178	1.10605	1.98281
IFITM3	2.55901	2.47238	2.29144
IFITM1	3.45756	5.63661	3.1845
IFIT5	5.3775	5.8912	3.55649
IFIT3	7.02107	7.24904	5.15582
IFIT2	7.18967	7.19416	5.48322
IFIT1	8.01477	9.27936	5.19081
IFIH1	3.57069	3.74073	2.69131
IFI6	3.58174	4.97402	3.45504
IFI44L	8.20203	8.81803	4.99359
IFI44	6.83625	7.8826	4.25354
IFI16	3.98334	5.27081	3.49577
HYMAI	1.63162	1.11059	1.63914
HLA-DOB	1.10565	2.43658	1.67044
HERC6	2.90702	2.78625	2.6663
HERC5	2.28383	3.92679	2.76733
HELB	1.40376	1.15844	1.09527
HEG1	2.45579	1.75539	1.66731
HAPLN3	3.69416	4.78847	4.2521
GBP4	3.12704	4.01233	2.89171
GBP3	1.94186	2.0876	2.08345
GBP2	3.8093	3.66354	5.17343
GBP1P1	6.94353	7.67064	6.78101
GBP1	6.66634	5.31541	5.6163
FLT1	1.66756	1.01134	2.14512
FGD2	1.16698	1.01367	2.46338
FCGR1B	2.7063	2.62881	2.15153
FCGR1A	1.41155	2.49072	1.00444
ETV7	6.51134	7.40305	4.61686
ERVK3-1	1.47303	1.11986	1.18851
ERAP2	1.43044	1.21777	1.5043
EPSTI1	6.17327	8.51964	3.51177
EPHA7	2.8941	7.30696	4.91597
ELAVL4	1.41888	6.69333	2.07129
EIF2AK2	2.60888	2.0396	1.29704
DTX3L	2.84639	2.25341	1.90195
DDX60L	2.08284	1.11411	1.59168
DDX60	2.6065	2.37237	2.01408
DDX58	4.45151	3.91103	3.51549
CYP2J2	1.03091	2.93279	1.41682
CMPK2	3.37484	4.70086	2.7679
CLIC5	1.86383	4.57092	2.55078
CHSY3	1.02237	2.20374	1.5823
CHRNB2	1.71569	1.5531	1.08889
CFH	10.5023	9.61595	11.7199
CCDC194	2.11314	3.47866	2.03682
CCDC181	2.17335	1.83476	1.36411
C7orf33	4.61812	6.15463	5.82799
C5orf56	3.07692	2.26168	2.59647
BLZF1	1.55969	2.10363	1.0708
BISPR	1.69328	1.98896	1.56211
BATF2	3.6508	4.10819	3.4882
BANCR	6.86078	6.96441	3.5695
AXL	1.72731	3.25092	1.59456
ATP10A	1.65461	1.40576	1.63463
ATF3	2.22927	2.56567	2.30557
APOL6	2.90385	3.29214	2.94463
APOL4	9.51819	9.62128	6.862
APOL3	1.18815	3.93939	3.44484
APOL2	2.22029	2.43806	2.48978
APOL1	1.86643	2.06202	1.59591
APOF	2.33557	2.48586	2.10885
APOBEC3G	1.27859	1.61349	1.44251
APOBEC3F	1.24078	1.33885	1.14543
AP001610.1	7.82403	7.94132	4.51444
ANXA10	2.12149	1.34945	1.25138
AL590783.1	2.21746	2.38028	2.16994
AL445490.1	6.16586	9.85847	3.80287
AL390728.1	4.37107	4.94212	4.45434
AL162414.1	2.60196	1.62905	1.49146
AL157394.2	2.23124	1.65006	2.16502
AL135818.1	1.08385	2.08504	1.14385
AL121892.1	4.20544	6.77365	2.65151
AIM2	5.98435	9.83888	5.07604
ADORA2BP1	1.7317	2.73885	2.08951
ADGRE4P	-1.11783	-1.8767	-1.55403
ACTA2-AS1	2.52454	2.34215	2.54109
ACAN	3.42103	2.99438	6.21258
AC244453.3	4.57291	3.55533	3.46487
AC244453.2	3.0656	2.21067	2.40481
AC243772.2	2.03771	1.94181	1.61671
AC136475.2	1.66704	1.80569	2.14107
AC136475.1	2.10645	2.05654	1.79526
AC124319.5	4.04327	3.05952	2.37364
AC124319.4	3.60624	4.67469	2.76988
AC124319.3	3.29725	2.25145	2.30012
AC124319.1	2.43778	2.02315	1.96283
AC116407.2	4.02065	5.21978	2.99036
AC116366.2	1.63599	1.09281	1.33744
AC116366.1	2.44845	1.52976	1.64198
AC104837.2	10.2236	7.88268	4.55081
AC104389.4	2.31779	2.55907	2.3685
AC099343.3	1.8466	1.48317	1.4874
AC099343.2	2.32083	1.34608	1.94696
AC099063.4	6.01745	6.11814	5.79151
AC092944.1	1.00503	1.10926	1.5378
AC087500.1	1.20564	1.29292	1.43875
AC068299.1	3.39441	1.73365	1.69274
AC067945.1	4.87565	3.45666	2.20035
AC027228.3	5.51246	3.08736	2.74833
AC025524.2	4.43793	5.99986	3.92057
AC022916.1	2.49162	1.96025	1.98372
AC016831.1	1.59804	1.34164	1.68358
AC015912.3	1.40538	1.10464	1.40663
AC015468.4	1.74066	2.84624	4.18277
AC015468.3	1.60719	3.12852	4.68664
AC015468.2	2.40499	3.2305	3.78817
AC015468.1	1.80042	2.39233	4.0566
AC012066.1	1.65768	1.40943	2.00956
AC011510.1	3.67074	4.30876	2.45524
AC010319.1	1.92127	1.73134	2.01917
AC009950.1	3.58917	3.17653	2.0037
AC009949.1	1.29168	1.52949	1.18774
AC007899.1	2.70342	1.73689	1.40093
AC007728.2	1.60586	1.37903	1.68375
AC006974.2	5.32296	7.01254	4.79423
AC006974.1	6.64614	8.19351	6.42025
AC005229.2	6.41667	10.7615	6.67065
AC004551.1	9.1149	9.21739	3.03992
