# Supplementary material for: Endogenous Retrovirus Elements Are Co-Expressed with IFN Stimulation Genes in the JAK–STAT Pathway
Source: Viruses. 2022 Dec 24;15(1):60. doi: 10.3390/v15010060 (PMC9861321; doi:10.3390/v15010060)
Supplement: Supplementary file 1 [file viruses-15-00060-s001.zip › Supplementary Table S4 The PPI network by MCODE algorithm.csv]

Supplementary Table S4 The PPI network by MCODE algorithm
SUID	AverageShortestPathLength	BetweennessCentrality	ClosenessCentrality	ClusteringCoefficient	Degree	Eccentricity	IsSingleNode	MCODE_Cluster	MCODE_Node_Status	MCODE_Score	name	NeighborhoodConnectivity	NumberOfDirectedEdges	NumberOfUndirectedEdges	PartnerOfMultiEdgedNodePairs	Radiality	selected	SelfLoops	shared name	Stress	TopologicalCoefficient
127	1.55405405	0.01421369	0.64347826	0.70930233	44	3	FALSE	Cluster 1	Clustered	24.47058824	USP18	33.75	44	0	0	0.90765766	FALSE	0	USP18	950	0.53571429
102	1.7027027	0.01484899	0.58730159	0.81105169	34	4	FALSE	Cluster 1	Clustered	25.67980296	UBE2L6	36.76470588	34	0	0	0.88288288	FALSE	0	UBE2L6	716	0.58356676
149	1.74324324	0.01255229	0.57364341	0.84274194	32	4	FALSE	Cluster 1	Clustered	24.85754986	TRIM22	37.375	32	0	0	0.87612613	FALSE	0	TRIM22	494	0.59325397
100	1.64864865	0.0128753	0.60655738	0.74110953	38	4	FALSE	Cluster 1	Clustered	23.84072581	STAT2	34.94736842	38	0	0	0.89189189	FALSE	0	STAT2	614	0.55472013
157	1.33783784	0.182391	0.74747475	0.51013277	54	3	FALSE	Cluster 1	Clustered	24.47058824	STAT1	28.7962963	54	0	0	0.94369369	FALSE	0	STAT1	3346	0.42924268
122	1.72972973	0.00135576	0.578125	0.89243697	35	4	FALSE	Cluster 1	Clustered	24.89919355	SAMD9L	37.8	35	0	0	0.87837838	FALSE	0	SAMD9L	170	0.61967213
125	1.81081081	0.00132214	0.55223881	0.92118227	29	4	FALSE	Cluster 1	Clustered	24	SAMD9	38.89655172	29	0	0	0.86486486	FALSE	0	SAMD9	156	0.63764839
144	1.58108108	0.02312083	0.63247863	0.74099884	42	4	FALSE	Cluster 1	Clustered	24.47058824	RTP4	34.42857143	42	0	0	0.90315315	FALSE	0	RTP4	1074	0.53794643
155	1.52702703	0.01673565	0.65486726	0.71010101	45	3	FALSE	Cluster 1	Clustered	24.47058824	RSAD2	33.64444444	45	0	0	0.91216216	FALSE	0	RSAD2	1068	0.52569444
98	1.86486486	9.98E-05	0.53623188	0.98005698	27	4	FALSE	Cluster 1	Clustered	24.85754986	PLSCR1	40.33333333	27	0	0	0.85585586	FALSE	0	PLSCR1	14	0.67222222
116	1.62162162	0.00914213	0.61666667	0.78812416	39	3	FALSE	Cluster 1	Clustered	24.84677419	PARP9	35.66666667	39	0	0	0.8963964	FALSE	0	PARP9	656	0.56613757
121	1.75675676	0.00320919	0.56923077	0.9137931	29	3	FALSE	Cluster 1	Clustered	23.65811966	PARP14	39.20689655	29	0	0	0.87387387	FALSE	0	PARP14	242	0.62233169
119	1.7972973	0.00353465	0.55639098	0.86451613	31	4	FALSE	Cluster 1	Clustered	23.23152709	PARP12	37.25806452	31	0	0	0.86711712	FALSE	0	PARP12	278	0.62096774
109	1.55405405	0.012494	0.64347826	0.73361522	44	4	FALSE	Cluster 1	Clustered	24.47058824	OASL	34.22727273	44	0	0	0.90765766	FALSE	0	OASL	930	0.53480114
126	1.63513514	0.00344813	0.61157025	0.81923077	40	4	FALSE	Cluster 1	Clustered	24.47058824	OAS3	36.1	40	0	0	0.89414414	FALSE	0	OAS3	386	0.58225806
150	1.58108108	0.01599653	0.63247863	0.75083056	43	4	FALSE	Cluster 1	Clustered	24.47058824	OAS2	34.60465116	43	0	0	0.90315315	FALSE	0	OAS2	808	0.54928018
148	1.54054054	0.02499848	0.64912281	0.71564482	44	4	FALSE	Cluster 1	Clustered	24.47058824	OAS1	33.93181818	44	0	0	0.90990991	FALSE	0	OAS1	1126	0.52202797
159	1.54054054	0.10551489	0.64912281	0.57955865	42	4	FALSE	Cluster 1	Clustered	24	IRF1	30.80952381	42	0	0	0.90990991	FALSE	0	IRF1	2840	0.46645022
93	1.81081081	7.44E-04	0.55223881	0.93162393	27	4	FALSE	Cluster 1	Clustered	22.92333333	IFITM3	39.7037037	27	0	0	0.86486486	FALSE	0	IFITM3	94	0.64038232
94	1.74324324	0.00110249	0.57364341	0.91935484	32	4	FALSE	Cluster 1	Clustered	24.36781609	IFITM1	38.75	32	0	0	0.87612613	FALSE	0	IFITM1	142	0.625
113	1.64864865	0.00441623	0.60655738	0.8097166	39	4	FALSE	Cluster 1	Clustered	25.67980296	IFIT5	35.97435897	39	0	0	0.89189189	FALSE	0	IFIT5	476	0.5802316
107	1.62162162	0.00400466	0.61666667	0.80121951	41	4	FALSE	Cluster 1	Clustered	24.47058824	IFIT3	35.70731707	41	0	0	0.8963964	FALSE	0	IFIT3	438	0.57592447
111	1.62162162	0.00404233	0.61666667	0.80121951	41	4	FALSE	Cluster 1	Clustered	24.47058824	IFIT2	35.70731707	41	0	0	0.8963964	FALSE	0	IFIT2	442	0.57592447
108	1.54054054	0.01360288	0.64912281	0.71111111	45	3	FALSE	Cluster 1	Clustered	24.47058824	IFIT1	33.71111111	45	0	0	0.90990991	FALSE	0	IFIT1	988	0.535097
158	1.44594595	0.04234367	0.69158879	0.61054422	49	3	FALSE	Cluster 1	Clustered	24.47058824	IFIH1	31.3877551	49	0	0	0.92567568	FALSE	0	IFIH1	1760	0.47557205
123	1.68918919	0.00201002	0.592	0.87777778	36	4	FALSE	Cluster 1	Clustered	25.67980296	IFI6	37.63888889	36	0	0	0.88513514	FALSE	0	IFI6	250	0.60707885
115	1.64864865	0.00259883	0.60655738	0.84615385	39	4	FALSE	Cluster 1	Clustered	24.47058824	IFI44L	36.76923077	39	0	0	0.89189189	FALSE	0	IFI44L	312	0.59305211
114	1.60810811	0.01487598	0.62184874	0.78658537	41	4	FALSE	Cluster 1	Clustered	24.47058824	IFI44	35.46341463	41	0	0	0.89864865	FALSE	0	IFI44	796	0.56291134
96	1.82432432	0.00345946	0.54814815	0.89173789	27	4	FALSE	Cluster 1	Clustered	21.59384615	IFI16	38.62962963	27	0	0	0.86261261	FALSE	0	IFI16	180	0.62305854
117	1.71621622	0.00372953	0.58267717	0.88948307	34	4	FALSE	Cluster 1	Clustered	25.10537634	HERC6	37.73529412	34	0	0	0.88063063	FALSE	0	HERC6	288	0.60863378
118	1.72972973	0.00190887	0.578125	0.84834835	37	4	FALSE	Cluster 1	Clustered	24.67045455	HERC5	36.64864865	37	0	0	0.87837838	FALSE	0	HERC5	208	0.61081081
154	1.67567568	0.05565786	0.59677419	0.75	32	4	FALSE	Cluster 1	Clustered	21.37321937	GBP2	35.3125	32	0	0	0.88738739	FALSE	0	GBP2	2128	0.53456439
143	1.58108108	0.03508026	0.63247863	0.71080139	42	4	FALSE	Cluster 1	Clustered	25.67980296	GBP1	33.85714286	42	0	0	0.90315315	FALSE	0	GBP1	1276	0.52901786
112	1.89189189	1.37E-05	0.52857143	0.99666667	25	4	FALSE	Cluster 1	Clustered	23.92615385	EPSTI1	40.84	25	0	0	0.85135135	FALSE	0	EPSTI1	2	0.68066667
160	1.7027027	0.00593838	0.58730159	0.83333333	36	4	FALSE	Cluster 1	Seed	25.67980296	EIF2AK2	36.77777778	36	0	0	0.88288288	FALSE	0	EIF2AK2	390	0.59318996
110	1.64864865	0.0090172	0.60655738	0.7695122	41	4	FALSE	Cluster 1	Clustered	24.47058824	DDX60	34.95121951	41	0	0	0.89189189	FALSE	0	DDX60	560	0.57297081
153	1.44594595	0.06914986	0.69158879	0.6108156	48	3	FALSE	Cluster 1	Clustered	24.47058824	DDX58	31.4375	48	0	0	0.92567568	FALSE	0	DDX58	2198	0.46921642
128	1.83783784	0.00384328	0.54411765	0.8817734	29	4	FALSE	Cluster 1	Clustered	23.55555556	CMPK2	37.72413793	29	0	0	0.86036036	FALSE	0	CMPK2	184	0.62873563
